# Supplementary material for: Tris{2-meth­oxy-6-[(4-methyl­phen­yl)iminiometh­yl]phenolate-κ2 O,O′}tris­(thio­cyanato-κN)lanthanum(III)
Source: Acta Crystallogr Sect E Struct Rep Online. 2009 Nov 21;65(Pt 12):m1650. doi: 10.1107/S1600536809049113 (PMC2971951; doi:10.1107/S1600536809049113)
Supplement: Supplementary file 2 [file e-65-m1650-Isup2.hkl]

# 
# h,k,l, Fc-squared, Fo-squared, sigma(Fo-squared) and status flag 
# 
data_I
_shelx_title ' x in P2(1)/c' 
_shelx_refln_list_code          4 
_shelx_F_calc_maximum      505.76 
_exptl_crystal_F_000      2112.00 
_reflns_d_resolution_high  0.8409 
 
loop_ 
 _symmetry_equiv_pos_as_xyz 
 'x, y, z' 
 '-x, y+1/2, -z+1/2' 
 '-x, -y, -z' 
 'x, -y-1/2, z-1/2' 
 
_cell_length_a    16.7056 
_cell_length_b    14.2407 
_cell_length_c    22.2167 
_cell_angle_alpha  90.000 
_cell_angle_beta  106.156 
_cell_angle_gamma  90.000 
 
_shelx_F_squared_multiplier     1.000 
 
loop_ 
 _refln_index_h 
 _refln_index_k 
 _refln_index_l 
 _refln_F_squared_calc 
 _refln_F_squared_meas 
 _refln_F_squared_sigma 
 _refln_observed_status 
   3   0   0      299.84      457.01     27.61 o 
   4   0   0    43168.18    40865.16    725.52 o 
   5   0   0      757.85      564.77     45.87 o 
   6   0   0     6526.25     6044.95    153.50 o 
   7   0   0    40557.07    37753.62    757.40 o 
   8   0   0       93.46       31.72     26.44 o 
   9   0   0     4572.00     4186.48    144.73 o 
  10   0   0     5460.47     5364.04    241.76 o 
  11   0   0     4976.47     4218.80    223.54 o 
  12   0   0     9462.54     9254.10    462.59 o 
  13   0   0        2.99       47.70     69.33 o 
  14   0   0     1586.66     1140.36    250.15 o 
  15   0   0      549.15      612.74    123.74 o 
  16   0   0     2106.33     1858.31    355.03 o 
  17   0   0      872.25      649.32    173.06 o 
  18   0   0       13.75      108.27    113.73 o 
  19   0   0      896.84      757.61    180.24 o 
   1   1   0   137498.12   137301.08   2163.42 o 
   2   1   0    15568.77    16184.91    238.43 o 
   3   1   0    20906.91    19460.32    274.43 o 
   4   1   0     6878.14     5330.84     88.61 o 
   5   1   0       83.45       85.76     16.66 o 
   6   1   0    13014.88    12793.97    213.19 o 
   7   1   0      789.73      681.75     38.37 o 
   8   1   0    17299.04    16005.27    285.60 o 
   9   1   0    10087.75    10033.88    190.63 o 
  10   1   0     3626.20     3310.37    106.39 o 
  11   1   0    11520.37    11654.48    285.81 o 
  12   1   0       14.26       41.66     41.88 o 
  13   1   0     9948.46    10095.38    273.66 o 
  14   1   0       15.61       56.31     49.54 o 
  15   1   0     4372.28     4809.08    191.88 o 
  16   1   0      500.10      551.16     87.52 o 
  17   1   0      897.84      795.25    102.72 o 
  18   1   0     1143.14     1378.45    147.59 o 
  19   1   0        2.98       54.51     93.03 o 
   0   2   0    46914.41    45083.32    957.51 o 
   1   2   0    10687.90     9538.14    144.76 o 
   2   2   0    13088.27    13161.23    188.62 o 
   3   2   0     8201.93     7590.51    109.33 o 
   4   2   0    13157.20    13830.85    182.39 o 
   5   2   0     2672.09     2679.10     60.86 o 
   6   2   0     2033.65     2120.16     55.95 o 
   7   2   0    22191.09    22356.29    308.45 o 
   8   2   0     6235.44     6497.56    117.62 o 
   9   2   0     1947.07     1667.41     63.37 o 
  10   2   0     7452.31     7540.36    163.87 o 
  11   2   0      601.42      524.88     49.28 o 
  12   2   0     4053.42     4097.15    178.45 o 
  13   2   0      202.76      105.75     51.11 o 
  14   2   0     6110.54     5809.24    375.83 o 
  15   2   0     2141.53     2135.15    142.09 o 
  16   2   0      936.66      906.70    104.79 o 
  17   2   0      797.27      819.86    104.92 o 
  18   2   0       96.91       82.32     77.87 o 
   1   3   0    28702.30    27878.93    426.52 o 
   2   3   0       30.57       14.17     15.77 o 
   3   3   0     8448.13     8049.65    113.20 o 
   4   3   0     5954.57     6545.61     98.38 o 
   5   3   0    18959.21    17045.36    225.32 o 
   6   3   0    46035.94    44453.17    599.63 o 
   7   3   0     1460.23     1477.77     54.96 o 
   8   3   0      150.93       89.21     22.88 o 
   9   3   0     2472.54     2438.02     81.91 o 
  10   3   0     1315.98     1215.72     63.62 o 
  11   3   0     5385.41     5673.99    161.01 o 
  12   3   0       24.83       28.28     42.07 o 
  13   3   0     1323.72     1435.98    153.90 o 
  14   3   0      392.21      348.14     73.81 o 
  15   3   0     3224.38     3003.55    167.56 o 
  16   3   0     2032.33     2104.50    148.21 o 
  17   3   0       23.06      120.67     72.07 o 
  18   3   0     1276.80     1241.17    129.88 o 
   0   4   0    40072.06    37673.83    763.78 o 
   1   4   0    15161.80    16734.15    245.80 o 
   2   4   0    71765.47    68174.19    845.09 o 
   3   4   0     3252.05     3062.35     56.69 o 
   4   4   0     3979.39     3916.00     72.38 o 
   5   4   0    53082.54    53214.06    648.33 o 
   6   4   0     3007.56     3327.90     64.28 o 
   7   4   0     5362.44     5698.89    121.97 o 
   8   4   0     2425.03     2649.71     87.91 o 
   9   4   0     3718.91     3723.73    101.69 o 
  10   4   0     4321.52     4375.39    125.27 o 
  11   4   0      330.35      312.75     48.12 o 
  12   4   0     5014.72     5333.30    172.61 o 
  13   4   0        0.40        0.00     45.03 o 
  14   4   0     6146.92     5572.72    216.87 o 
  15   4   0      294.61      239.97     71.08 o 
  16   4   0      510.12      419.77     87.34 o 
  17   4   0     1387.06     1365.43    170.01 o 
  18   4   0      169.22       92.62     79.10 o 
   1   5   0    11170.09    10031.90    153.12 o 
   2   5   0     5844.98     5201.77     91.07 o 
   3   5   0    18083.31    18402.93    240.21 o 
   4   5   0    14766.35    15434.01    208.32 o 
   5   5   0     9360.58     8632.87    136.91 o 
   6   5   0     7984.99     7882.00    137.03 o 
   7   5   0      601.32      566.14     31.43 o 
   8   5   0    13879.34    14146.65    241.93 o 
   9   5   0     2352.29     2354.28     83.59 o 
  10   5   0     1678.80     1584.17     76.84 o 
  11   5   0     1928.31     2038.20    117.64 o 
  12   5   0      772.38      819.68    123.36 o 
  13   5   0     2440.97     2295.68    138.20 o 
  14   5   0      116.37      250.04     68.87 o 
  15   5   0      730.87      459.14     85.39 o 
  16   5   0     1189.18      952.03    110.34 o 
  17   5   0      196.46       77.51     88.05 o 
  18   5   0      635.36      403.41     99.79 o 
   0   6   0     4830.75     5349.48    144.78 o 
   1   6   0      526.56      621.07     34.65 o 
   2   6   0     6241.51     6277.55    103.29 o 
   3   6   0     2281.58     2453.76     56.60 o 
   4   6   0     9527.09    10016.28    148.13 o 
   5   6   0    11600.87    11759.18    171.57 o 
   6   6   0      745.62      793.10     39.15 o 
   7   6   0     1471.35     1415.32     50.24 o 
   8   6   0      463.75      532.95     44.56 o 
   9   6   0     3855.85     3722.45    123.90 o 
  10   6   0     1941.83     1839.10     98.96 o 
  11   6   0      109.73       67.97     59.12 o 
  12   6   0     2033.84     1899.08    131.17 o 
  13   6   0       89.15        1.85     55.37 o 
  14   6   0      399.02      322.64     70.55 o 
  15   6   0      309.90      321.76     82.79 o 
  16   6   0      291.40      270.06     83.08 o 
  17   6   0     1127.62     1064.23    125.16 o 
   1   7   0     1824.07     1671.42     49.46 o 
   2   7   0       77.33       46.57     18.23 o 
   3   7   0     1551.88     1979.24     54.75 o 
   4   7   0     3456.39     3369.83     73.14 o 
   5   7   0       63.68       80.60     21.45 o 
   6   7   0       70.33       10.51     21.21 o 
   7   7   0     2865.90     2850.40     88.19 o 
   8   7   0     4032.27     3933.65    116.19 o 
   9   7   0     1576.27     1609.47     94.11 o 
  10   7   0     1460.53     1423.58     89.59 o 
  11   7   0     1876.03     1813.61     98.74 o 
  12   7   0        0.11        0.00     44.08 o 
  13   7   0      895.38      841.98     84.70 o 
  14   7   0       41.74       38.51     61.99 o 
  15   7   0      408.64      319.61     80.36 o 
  16   7   0      564.86      326.09     83.11 o 
  17   7   0      106.60       54.35     83.11 o 
   0   8   0     2089.97     1905.47     95.80 o 
   1   8   0      764.14      826.64     50.52 o 
   2   8   0      800.94      947.91     51.59 o 
   3   8   0     4791.20     4657.69     92.87 o 
   4   8   0     1448.80     1510.37     65.90 o 
   5   8   0       24.98       64.56     23.76 o 
   6   8   0      610.57      538.69     59.08 o 
   7   8   0     3283.45     3495.99    140.97 o 
   8   8   0      201.42      183.38     37.33 o 
   9   8   0      103.51       97.93     40.20 o 
  10   8   0       35.06        8.26     38.57 o 
  11   8   0      430.37      287.36     64.08 o 
  12   8   0      591.30      535.38    110.51 o 
  13   8   0        4.51       80.07     62.89 o 
  14   8   0       19.29       37.88     71.45 o 
  15   8   0      139.45      128.49     79.16 o 
  16   8   0       24.28        0.00     79.14 o 
   1   9   0      729.35      649.02     42.12 o 
   2   9   0     1103.83     1096.69     54.83 o 
   3   9   0        2.93       18.43     22.90 o 
   4   9   0     1511.49     1529.46     60.68 o 
   5   9   0       84.90       81.74     37.90 o 
   6   9   0      634.33      661.42     58.52 o 
   7   9   0        9.42        0.00     34.65 o 
   8   9   0      802.07      849.62     67.78 o 
   9   9   0      442.20      459.12     59.65 o 
  10   9   0      783.46      815.01     79.36 o 
  11   9   0      994.41      935.99     85.04 o 
  12   9   0      795.97      758.25     84.63 o 
  13   9   0       14.93       15.19     59.34 o 
  14   9   0       44.54       28.42     68.68 o 
  15   9   0       57.49      161.22     90.36 o 
  16   9   0       67.58       67.89    114.06 o 
   0  10   0      281.86      196.63     52.71 o 
   1  10   0      349.30      397.28     60.08 o 
   2  10   0      286.31      249.97     39.85 o 
   3  10   0        0.30        0.00     29.76 o 
   4  10   0      230.87      230.45     38.35 o 
   5  10   0      421.52      358.00     45.91 o 
   6  10   0      558.81      622.50     64.75 o 
   7  10   0      133.20       66.92     39.20 o 
   8  10   0      623.51      792.31     99.60 o 
   9  10   0        1.46       78.47     46.36 o 
  10  10   0      109.51       62.33     51.38 o 
  11  10   0        6.62       50.32     55.08 o 
  12  10   0      292.77      300.51     69.26 o 
  13  10   0        1.12        6.58     60.06 o 
  14  10   0       46.83       20.50     77.74 o 
  15  10   0        8.93        0.00    100.73 o 
   1  11   0      145.43       69.43     37.25 o 
   2  11   0       25.07        0.00     32.71 o 
   3  11   0     1770.83     1711.02    103.86 o 
   4  11   0      153.89       98.64     38.97 o 
   5  11   0      361.93      364.11     61.80 o 
   6  11   0      209.92      236.63     56.27 o 
   7  11   0      454.67      484.38     70.26 o 
   8  11   0       84.64       54.31     47.66 o 
   9  11   0        0.01        0.00     48.68 o 
  10  11   0        1.86       47.77     52.80 o 
  11  11   0       17.15       23.69     60.86 o 
  12  11   0        2.40       19.25     61.72 o 
  13  11   0       46.01        4.01     63.92 o 
  14  11   0       18.85       63.55     95.83 o 
   0  12   0      126.80      124.60     60.37 o 
   1  12   0        4.02       10.99     39.61 o 
   2  12   0      104.99       89.18     43.30 o 
   3  12   0     1015.16     1148.22     87.51 o 
   4  12   0        4.13        0.00     43.36 o 
   5  12   0        9.72        0.00     41.57 o 
   6  12   0       87.46      116.90     55.10 o 
   7  12   0      370.88      348.51     93.36 o 
   8  12   0        0.12        8.80     50.01 o 
   9  12   0        0.88        0.00     57.13 o 
  10  12   0        5.79       64.41     66.02 o 
  11  12   0        0.28       44.55     65.98 o 
  12  12   0      117.69      170.76     80.52 o 
  13  12   0       29.85       41.25     92.53 o 
   1  13   0      747.37      732.49     80.72 o 
   2  13   0      362.58      291.57     89.45 o 
   3  13   0      217.78      147.31     55.10 o 
   4  13   0       62.97       23.95     45.04 o 
   5  13   0      323.06      230.94     60.03 o 
   6  13   0      222.69      191.00     57.17 o 
   7  13   0      114.73       16.78     52.74 o 
   8  13   0       96.94      150.29     57.17 o 
   9  13   0       80.03       31.14     62.23 o 
  10  13   0       54.48       71.25     69.51 o 
  11  13   0       43.33       90.08     74.03 o 
  12  13   0        5.96        0.00    100.01 o 
   0  14   0      691.32     1014.03    229.59 o 
   1  14   0      506.08      735.70    113.47 o 
   2  14   0      297.54      227.67     66.70 o 
   3  14   0       33.43       55.64     49.42 o 
   4  14   0      387.67      241.63     75.25 o 
   5  14   0      418.64      439.48     74.52 o 
   6  14   0       39.32        0.31     50.83 o 
   7  14   0      287.84      366.32     70.46 o 
   8  14   0      158.85      154.72     61.63 o 
   9  14   0      103.92      102.98     67.08 o 
  10  14   0      134.50       91.64     72.28 o 
   1  15   0      688.85      888.87    112.10 o 
   2  15   0      173.23       81.58     56.56 o 
   3  15   0      603.49      732.73     81.10 o 
   4  15   0      203.29      145.88     60.36 o 
   5  15   0       80.99      110.87     56.87 o 
   6  15   0      307.04      302.69     69.50 o 
   7  15   0        2.88       29.53     61.25 o 
   8  15   0      197.55      208.57     77.50 o 
   0  16   0      447.40      306.45    275.02 o 
   1  16   0       12.13       31.81     61.69 o 
   2  16   0      514.29      474.64     98.15 o 
   3  16   0      136.26      125.02     62.48 o 
   4  16   0      181.89       85.47     56.07 o 
   5  16   0      144.90      156.69     78.19 o 
   6  16   0        4.02        0.00     71.03 o 
 -19   1   1        2.18        0.00     82.92 o 
 -18   1   1        5.79       77.63     83.83 o 
 -17   1   1       15.82        0.00     67.43 o 
 -16   1   1      180.65      101.60     64.02 o 
 -15   1   1      258.64      231.39     63.96 o 
 -14   1   1      377.51      375.01     68.23 o 
 -13   1   1      262.48      272.56     77.47 o 
 -12   1   1        4.22       11.81     42.96 o 
 -11   1   1      366.76      375.29     55.06 o 
 -10   1   1      544.28      439.29     46.75 o 
  -9   1   1      337.40      191.10     32.84 o 
  -8   1   1     3893.63     3326.85     92.75 o 
  -7   1   1      666.93      717.95     33.87 o 
  -6   1   1    12092.90    11755.50    210.72 o 
  -5   1   1    12157.21    12901.36    198.31 o 
  -4   1   1    27516.83    27271.65    382.70 o 
  -3   1   1     5733.14     6874.12    107.87 o 
  -2   1   1    13638.67    10000.69    151.04 o 
  -1   1   1     9242.89     7340.70    115.67 o 
   0   1   1     3786.59     4157.69     74.91 o 
   2   1   1     2289.07     1520.27     33.33 o 
   3   1   1     4847.12     4043.35     66.28 o 
   4   1   1     9872.21     9428.04    122.14 o 
   5   1   1      347.87      298.16     22.46 o 
   6   1   1      316.01      284.34     19.35 o 
   7   1   1    11827.04    11993.34    185.53 o 
   8   1   1     2114.07     2465.41     92.63 o 
   9   1   1      322.59      409.17     36.19 o 
  10   1   1      589.14      631.38     49.76 o 
  11   1   1        0.12        0.00     36.89 o 
  12   1   1      343.12      376.00     62.95 o 
  13   1   1       77.22      100.59     47.11 o 
  14   1   1       16.91       59.87     48.82 o 
  15   1   1       99.89       98.32     58.66 o 
  16   1   1        6.51        1.54     59.51 o 
  17   1   1       21.41        0.00     68.29 o 
  18   1   1       77.45        0.00     77.41 o 
 -19   2   1      217.76      153.15    114.02 o 
 -18   2   1      114.09       70.91     72.20 o 
 -17   2   1      453.13      330.27     81.34 o 
 -16   2   1       61.29        1.22     61.27 o 
 -15   2   1     1564.60     1483.84    119.63 o 
 -14   2   1       15.33        0.00     55.77 o 
 -13   2   1     1384.96     1286.88    107.90 o 
 -12   2   1      422.24      356.61     93.34 o 
 -11   2   1      328.86      330.80     44.24 o 
 -10   2   1        8.45        0.00     24.91 o 
  -9   2   1     1263.77     1260.26     59.78 o 
  -8   2   1    11580.46    11916.56    204.15 o 
  -7   2   1    12366.36    12860.07    192.39 o 
  -6   2   1      668.60      633.63     31.60 o 
  -5   2   1     3219.87     3258.52     74.33 o 
  -4   2   1     2341.08     2456.46     52.04 o 
  -3   2   1    14832.07    15776.32    192.26 o 
  -2   2   1      334.73      305.20     16.06 o 
  -1   2   1       20.31        0.02      7.18 o 
   0   2   1     2466.17     1995.43     38.00 o 
   1   2   1      301.90      223.98     16.30 o 
   2   2   1     4120.79     4580.52     76.98 o 
   3   2   1      769.00      831.93     30.17 o 
   4   2   1    17943.57    19386.17    272.03 o 
   5   2   1     1970.85     2077.22     49.99 o 
   6   2   1     4075.82     4041.77     79.51 o 
   7   2   1     4053.66     3843.70     81.77 o 
   8   2   1     3750.67     4468.41     89.96 o 
   9   2   1      665.38      678.32     58.71 o 
  10   2   1      311.25      280.84     36.31 o 
  11   2   1     2529.65     2524.71    142.39 o 
  12   2   1       32.03       62.41     43.63 o 
  13   2   1        6.57        0.00     43.42 o 
  14   2   1     2002.11     1925.12    130.60 o 
  15   2   1        9.25        0.00     57.82 o 
  16   2   1       57.36        1.53     60.10 o 
  17   2   1      148.59      189.26     75.97 o 
  18   2   1      210.66      241.99     84.06 o 
 -18   3   1       87.38      155.01     84.66 o 
 -17   3   1       36.49        0.00     68.29 o 
 -16   3   1      178.49      157.83     70.04 o 
 -15   3   1       48.63        0.00     55.56 o 
 -14   3   1     1554.05     1375.69    112.05 o 
 -13   3   1      771.99      695.02     78.53 o 
 -12   3   1      552.03      587.96     69.39 o 
 -11   3   1      658.65      653.22     54.83 o 
 -10   3   1       22.97        0.00     29.30 o 
  -9   3   1      370.01      302.81     37.14 o 
  -8   3   1     2824.70     3229.28     87.75 o 
  -7   3   1     1556.81     1418.14     50.16 o 
  -6   3   1     4027.55     4344.75     82.95 o 
  -5   3   1     7499.93     7113.37    111.79 o 
  -4   3   1     3060.08     2327.88     50.55 o 
  -3   3   1     4287.30     5078.16     74.89 o 
  -2   3   1     8749.08     9147.58    129.31 o 
  -1   3   1    17362.44    17536.28    263.17 o 
   0   3   1      822.63      826.74     25.56 o 
   1   3   1     9213.44     9620.78    143.60 o 
   2   3   1       68.28      156.30     17.01 o 
   3   3   1    31028.76    29796.89    400.54 o 
   4   3   1        1.04       11.19     12.69 o 
   5   3   1      593.96      646.87     31.69 o 
   6   3   1     2912.74     2910.76     68.62 o 
   7   3   1    15945.62    16240.15    237.67 o 
   8   3   1      294.11      276.96     30.70 o 
   9   3   1      243.95      278.52     35.01 o 
  10   3   1     2034.87     2137.52     82.05 o 
  11   3   1     2674.25     2820.82     99.24 o 
  12   3   1       96.34      156.95     43.24 o 
  13   3   1      394.45      239.21     81.43 o 
  14   3   1     1181.84     1133.22    114.60 o 
  15   3   1     1300.77     1388.21    158.67 o 
  16   3   1       43.06       31.01     65.52 o 
  17   3   1      260.09      279.37     88.36 o 
  18   3   1      138.18      187.35     81.69 o 
 -18   4   1      129.98      223.64     89.04 o 
 -17   4   1      227.58      292.47     86.35 o 
 -16   4   1       11.17       87.92     67.06 o 
 -15   4   1      596.14      999.91    103.80 o 
 -14   4   1       65.06       58.52     56.51 o 
 -13   4   1      171.42      279.89     62.62 o 
 -12   4   1      849.51      759.02     66.47 o 
 -11   4   1       71.99       53.13     38.02 o 
 -10   4   1     3190.17     3209.67     99.32 o 
  -9   4   1        3.04       49.95     26.05 o 
  -8   4   1     2869.77     2759.49     77.62 o 
  -7   4   1     7226.42     7279.48    150.47 o 
  -6   4   1      469.51      554.67     34.32 o 
  -5   4   1     2498.54     2786.82     58.97 o 
  -4   4   1      946.74      961.20     31.69 o 
  -3   4   1     2934.89     3144.35     57.36 o 
  -2   4   1     1778.91     2015.75     52.46 o 
  -1   4   1     4444.10     4108.76     80.77 o 
   0   4   1   131597.31   125927.94   1694.74 o 
   1   4   1    73739.50    76978.27    951.53 o 
   2   4   1     3406.74     3615.93     63.90 o 
   3   4   1     1528.24     1692.61     47.83 o 
   4   4   1     7118.94     6631.50    107.04 o 
   5   4   1     2292.91     2367.14     53.93 o 
   6   4   1    15064.88    14787.78    196.84 o 
   7   4   1     4062.05     3702.49     84.75 o 
   8   4   1     1954.16     1819.27     63.40 o 
   9   4   1      531.24      622.90     46.49 o 
  10   4   1        8.82        0.00     27.33 o 
  11   4   1      647.17      634.51     54.54 o 
  12   4   1      450.84      530.33    114.42 o 
  13   4   1      438.51      370.30     96.84 o 
  14   4   1     1849.65     1694.95    125.36 o 
  15   4   1      155.78       33.26     63.47 o 
  16   4   1      983.58      786.11    103.74 o 
  17   4   1       29.19        0.37     74.00 o 
  18   4   1      383.08      392.09    114.45 o 
 -18   5   1      544.23      562.60    103.08 o 
 -17   5   1        4.19       17.05     76.14 o 
 -16   5   1     1098.49     1068.94    118.85 o 
 -15   5   1      178.95      179.52     67.60 o 
 -14   5   1     1061.22     1265.43    108.40 o 
 -13   5   1     2146.72     2057.93    129.95 o 
 -12   5   1     2236.71     2339.44    110.80 o 
 -11   5   1     2779.50     2511.85    109.31 o 
 -10   5   1      790.00      786.09     61.96 o 
  -9   5   1     9162.07     9383.69    186.66 o 
  -8   5   1      687.84      672.93     44.74 o 
  -7   5   1     8453.89     8137.67    139.05 o 
  -6   5   1      497.39      522.65     46.57 o 
  -5   5   1        6.26       34.47     15.37 o 
  -4   5   1      242.67      322.12     26.29 o 
  -3   5   1     2062.89     2190.94     50.53 o 
  -2   5   1    12337.85    13149.26    192.58 o 
  -1   5   1     2134.80     1901.74     48.36 o 
   0   5   1     7168.39     6997.40    119.85 o 
   1   5   1    19546.40    18825.63    265.68 o 
   2   5   1      436.98      572.48     31.64 o 
   3   5   1     4079.20     4084.66     70.15 o 
   4   5   1     4157.28     4278.36     80.15 o 
   5   5   1    11705.09    10651.33    162.88 o 
   6   5   1     1154.67     1119.51     41.45 o 
   7   5   1     8233.16     8693.38    132.44 o 
   8   5   1     9808.51    10409.96    183.37 o 
   9   5   1      808.24      601.82     47.65 o 
  10   5   1     3031.79     2882.15    114.30 o 
  11   5   1      322.14      247.21     48.24 o 
  12   5   1     2944.92     3085.51    215.82 o 
  13   5   1      341.61      396.94    104.84 o 
  14   5   1     1081.22      999.93    101.99 o 
  15   5   1     1024.57      956.58    103.89 o 
  16   5   1      191.06       99.21     74.24 o 
  17   5   1      363.47      307.25     88.90 o 
  18   5   1        7.32        0.00     76.09 o 
 -18   6   1      214.32      117.85     87.67 o 
 -17   6   1      520.22      347.92     89.98 o 
 -16   6   1       24.64       52.52     68.27 o 
 -15   6   1      828.97      758.82    101.04 o 
 -14   6   1      549.70      501.05     81.76 o 
 -13   6   1      867.47      777.21    101.66 o 
 -12   6   1      895.87      905.26     98.15 o 
 -11   6   1      400.18      359.46     52.41 o 
 -10   6   1    10138.54    10020.32    258.78 o 
  -9   6   1      207.44      167.33     38.70 o 
  -8   6   1     6728.60     6374.49    143.10 o 
  -7   6   1     2491.49     2802.45     90.37 o 
  -6   6   1     4471.06     4269.55    112.11 o 
  -5   6   1     2967.97     2576.70     59.37 o 
  -4   6   1      629.67      604.57     37.56 o 
  -3   6   1    20756.52    20788.37    274.13 o 
  -2   6   1        4.79       13.87     15.62 o 
  -1   6   1    11124.07    11482.16    177.01 o 
   0   6   1    11464.06    11877.61    191.35 o 
   1   6   1    26456.05    26498.18    368.82 o 
   2   6   1    38756.11    39401.98    532.04 o 
   3   6   1       37.24       42.85     15.70 o 
   4   6   1     6885.16     5993.01    107.95 o 
   5   6   1      279.80      299.16     26.95 o 
   6   6   1     8831.18     8273.81    149.63 o 
   7   6   1       89.74      111.96     22.39 o 
   8   6   1     2075.45     1894.33     75.47 o 
   9   6   1     3928.73     3831.69    109.45 o 
  10   6   1       88.12       65.63     37.97 o 
  11   6   1      824.79      775.30     67.67 o 
  12   6   1      237.43      288.23     56.46 o 
  13   6   1     1747.60     1758.16    139.49 o 
  14   6   1     1406.69     1411.90    118.64 o 
  15   6   1      181.72        0.00     66.84 o 
  16   6   1      911.72      822.77    137.35 o 
  17   6   1       46.13      120.42     82.90 o 
 -17   7   1      368.23      318.05     91.62 o 
 -16   7   1     1194.63     1179.10    134.43 o 
 -15   7   1       42.37       34.57     67.65 o 
 -14   7   1     1493.80     1507.85    121.63 o 
 -13   7   1     1018.97     1058.28     86.90 o 
 -12   7   1      946.30      868.46     79.01 o 
 -11   7   1     2658.37     2746.51    118.57 o 
 -10   7   1      717.21      694.96     61.61 o 
  -9   7   1     5788.30     5998.54    159.01 o 
  -8   7   1      245.41      232.00     58.08 o 
  -7   7   1     5745.03     5821.10    126.43 o 
  -6   7   1     5534.02     5751.44    127.34 o 
  -5   7   1     2751.12     3023.49     72.69 o 
  -4   7   1     4066.97     4541.95     86.85 o 
  -3   7   1      468.82      569.73     46.29 o 
  -2   7   1     8548.39     9334.55    152.30 o 
  -1   7   1     6586.62     6904.27    115.64 o 
   0   7   1    15237.25    15741.17    248.37 o 
   1   7   1    32036.04    33670.02    465.24 o 
   2   7   1     1213.37      979.56     47.61 o 
   3   7   1     1900.77     1649.24     49.29 o 
   4   7   1      173.83      254.51     24.44 o 
   5   7   1    10237.53     9787.74    165.77 o 
   6   7   1     2314.84     2515.34     71.72 o 
   7   7   1     2972.40     3017.13    100.21 o 
   8   7   1     3727.11     3862.63    136.26 o 
   9   7   1      169.85      126.23     45.24 o 
  10   7   1     3638.33     3812.16    161.33 o 
  11   7   1       27.85       26.25     40.22 o 
  12   7   1     3775.19     4211.04    161.07 o 
  13   7   1     1464.34     1558.91    111.43 o 
  14   7   1      769.61      652.01    103.52 o 
  15   7   1     1431.78     1348.34    155.83 o 
  16   7   1       10.85        0.00     82.82 o 
  17   7   1     1032.33     1231.79    178.59 o 
 -17   8   1     1071.23     1146.30    167.91 o 
 -16   8   1       32.21        0.00     77.84 o 
 -15   8   1     1461.35     1491.20    144.97 o 
 -14   8   1     1144.63     1149.52    126.94 o 
 -13   8   1     3002.57     2834.49    137.55 o 
 -12   8   1     2538.98     2464.01    134.21 o 
 -11   8   1      727.87      609.38     68.07 o 
 -10   8   1     1880.46     1987.31    100.31 o 
  -9   8   1      486.73      485.93     55.93 o 
  -8   8   1     5503.64     5605.53    150.92 o 
  -7   8   1      794.34      858.14     58.40 o 
  -6   8   1     5059.10     4987.73    144.40 o 
  -5   8   1     8541.49     9011.91    157.73 o 
  -4   8   1     1829.55     1841.33     59.09 o 
  -3   8   1     5890.33     6027.44    163.90 o 
  -2   8   1      385.14      427.73     48.66 o 
  -1   8   1     5297.95     5589.05    103.07 o 
   0   8   1     1600.32     1683.61     60.50 o 
   1   8   1      363.29      284.84     28.12 o 
   2   8   1    31971.66    32023.34    427.90 o 
   3   8   1        5.33        0.00     18.86 o 
   4   8   1    11549.38    10961.22    175.05 o 
   5   8   1     1968.98     1997.12     87.97 o 
   6   8   1     5066.14     5089.24    117.31 o 
   7   8   1     1498.56     1612.05     87.54 o 
   8   8   1     1839.69     1745.73    116.82 o 
   9   8   1     8883.60     8936.97    214.19 o 
  10   8   1      108.60      146.86     51.26 o 
  11   8   1     3070.59     3040.56    185.54 o 
  12   8   1       77.67       60.95     55.69 o 
  13   8   1     2477.56     2464.40    192.70 o 
  14   8   1      369.19      548.67     99.17 o 
  15   8   1      354.69      385.51     96.47 o 
  16   8   1      917.21     1145.25    139.66 o 
 -16   9   1      465.29      526.38    181.71 o 
 -15   9   1       43.83       30.20     77.95 o 
 -14   9   1     1582.93     1629.80    151.59 o 
 -13   9   1     1518.56     1597.34    125.49 o 
 -12   9   1      278.76      212.01     64.77 o 
 -11   9   1     2434.16     2687.30    174.99 o 
 -10   9   1        3.43       19.21     46.50 o 
  -9   9   1     3406.86     3528.77    143.50 o 
  -8   9   1      310.79      341.40     55.80 o 
  -7   9   1     5429.42     5558.82    178.93 o 
  -6   9   1     4109.53     4325.41    121.09 o 
  -5   9   1     1552.58     1353.87     72.09 o 
  -4   9   1    16980.36    17526.70    274.88 o 
  -3   9   1        8.44        0.00     22.39 o 
  -2   9   1     9000.93     9045.47    165.86 o 
  -1   9   1     1693.29     1768.81     66.33 o 
   0   9   1     3946.14     4104.36    123.12 o 
   1   9   1     4246.88     4392.81    109.14 o 
   2   9   1     2100.69     2124.42     69.81 o 
   3   9   1    12283.14    12253.18    227.50 o 
   4   9   1     1003.46     1165.13     62.46 o 
   5   9   1     4053.97     4351.74    108.25 o 
   6   9   1      164.78      192.15     38.49 o 
   7   9   1     4603.91     5017.78    160.89 o 
   8   9   1     8095.42     8242.40    202.80 o 
   9   9   1       77.94        0.00     44.10 o 
  10   9   1     2026.98     1961.74    138.60 o 
  11   9   1       32.24        0.00     50.48 o 
  12   9   1      839.75      755.40     86.63 o 
  13   9   1      437.82      283.67    112.96 o 
  14   9   1      434.91      268.88     83.44 o 
  15   9   1      885.64      478.91    105.86 o 
 -15  10   1      875.73      829.30    151.18 o 
 -14  10   1      364.88      435.10     92.18 o 
 -13  10   1     1130.57     1025.67    100.46 o 
 -12  10   1     1386.68     1430.24    119.39 o 
 -11  10   1      918.40     1019.06     92.26 o 
 -10  10   1     2243.56     2360.63    125.16 o 
  -9  10   1       16.23        0.00     45.94 o 
  -8  10   1     2935.37     2906.37    121.38 o 
  -7  10   1      133.97       78.87     37.84 o 
  -6  10   1     1763.63     1659.41     80.43 o 
  -5  10   1     8635.69     8268.44    207.33 o 
  -4  10   1      326.09      180.93     40.54 o 
  -3  10   1     4071.39     4009.73    123.66 o 
  -2  10   1      692.53      643.93     80.11 o 
  -1  10   1     3556.93     3734.55    119.18 o 
   0  10   1     1672.42     1613.78     78.35 o 
   1  10   1      935.86     1025.19     59.48 o 
   2  10   1     4325.30     4210.29    106.26 o 
   3  10   1      287.05      258.80     39.66 o 
   4  10   1     5464.94     5492.69    149.84 o 
   5  10   1      135.34      129.71     38.69 o 
   6  10   1     5141.19     5536.90    183.75 o 
   7  10   1     5188.71     5593.23    212.66 o 
   8  10   1      481.54      344.54     55.28 o 
   9  10   1     4093.00     4038.38    147.08 o 
  10  10   1       45.90       53.09     48.12 o 
  11  10   1     2775.03     3104.87    161.27 o 
  12  10   1      441.47      437.52     86.35 o 
  13  10   1      697.79      710.78     96.29 o 
  14  10   1      808.04      874.02    153.14 o 
  15  10   1       95.74      280.04    123.80 o 
 -14  11   1     1113.59     1250.27    143.14 o 
 -13  11   1      652.76      584.95    163.99 o 
 -12  11   1      655.05      618.07     85.47 o 
 -11  11   1     2029.69     2214.19    143.84 o 
 -10  11   1      229.51      173.21     69.67 o 
  -9  11   1     3540.56     3401.15    219.48 o 
  -8  11   1       25.48        6.11     51.39 o 
  -7  11   1     3818.96     3682.45    220.91 o 
  -6  11   1     1777.40     1772.78    100.47 o 
  -5  11   1      188.91       60.48     41.31 o 
  -4  11   1     3323.33     3533.88    127.88 o 
  -3  11   1       13.27        0.00     34.39 o 
  -2  11   1     3836.30     3951.10    136.92 o 
  -1  11   1      162.97       99.58     39.30 o 
   0  11   1     2174.65     2304.21     99.14 o 
   1  11   1     2543.92     2813.50    112.96 o 
   2  11   1     1093.32     1247.21     90.40 o 
   3  11   1    10182.13    10236.49    223.79 o 
   4  11   1     2012.97     1972.66    120.56 o 
   5  11   1     1669.62     1471.70    127.35 o 
   6  11   1      321.42      412.13     59.93 o 
   7  11   1     3989.52     3856.49    162.07 o 
   8  11   1     5450.89     5133.97    165.37 o 
   9  11   1      379.35      303.47     60.99 o 
  10  11   1     2909.04     2863.12    143.24 o 
  11  11   1       45.03       35.57     60.11 o 
  12  11   1      969.56      666.38     88.72 o 
  13  11   1      364.77      485.55     91.99 o 
  14  11   1      367.45      278.33    110.17 o 
 -13  12   1      563.07      423.38    112.53 o 
 -12  12   1      786.64     1003.14    154.28 o 
 -11  12   1       28.91       88.79     70.83 o 
 -10  12   1     1862.33     2113.91    267.66 o 
  -9  12   1       92.69       64.68     60.60 o 
  -8  12   1     4154.96     4542.53    188.24 o 
  -7  12   1     1395.69     1236.41    127.33 o 
  -6  12   1      771.10      743.66     73.29 o 
  -5  12   1      961.65      999.67     88.77 o 
  -4  12   1      215.90      259.47     49.86 o 
  -3  12   1     8404.54     8224.91    266.62 o 
  -2  12   1        8.19        0.00     39.86 o 
  -1  12   1     6079.48     6357.74    190.95 o 
   0  12   1     1049.90     1459.65    106.70 o 
   1  12   1     1041.85     1135.56     79.62 o 
   2  12   1     2765.99     2840.48    119.23 o 
   3  12   1       74.06      148.01     45.43 o 
   4  12   1     4911.84     5149.39    186.73 o 
   5  12   1      270.24      172.91     49.72 o 
   6  12   1     1330.48     1586.75    138.28 o 
   7  12   1     1509.78     1680.03    102.88 o 
   8  12   1     1298.13     1432.97    117.51 o 
   9  12   1     1374.92     1487.35    105.76 o 
  10  12   1        7.30       33.65     59.70 o 
  11  12   1      829.96      939.92    107.98 o 
  12  12   1      256.17      140.75     82.08 o 
  13  12   1      333.14      373.88    116.29 o 
 -12  13   1      653.78      763.86    133.63 o 
 -11  13   1      868.43      780.41    134.33 o 
 -10  13   1       22.10        8.15     67.57 o 
  -9  13   1     1464.59     1563.94    123.83 o 
  -8  13   1      175.08      118.83     66.28 o 
  -7  13   1     1591.43     1385.79    111.78 o 
  -6  13   1     1254.28     1133.63     89.74 o 
  -5  13   1      763.87      730.11     74.97 o 
  -4  13   1     1287.94     1251.66    104.89 o 
  -3  13   1       71.71        0.00     44.90 o 
  -2  13   1     1490.77     1381.04    136.94 o 
  -1  13   1      158.10      158.97     50.01 o 
   0  13   1     3103.81     2936.96    136.77 o 
   1  13   1     1946.53     2069.49    108.09 o 
   2  13   1      304.55      288.89     56.02 o 
   3  13   1     2296.41     2452.07    142.89 o 
   4  13   1     1220.13     1206.91     81.40 o 
   5  13   1     2016.40     2028.36    152.31 o 
   6  13   1      292.00      334.14     64.85 o 
   7  13   1      854.03      974.58     90.47 o 
   8  13   1      863.48      948.55     89.35 o 
   9  13   1      144.76      294.56     67.47 o 
  10  13   1     1047.23     1344.63    145.07 o 
  11  13   1       94.60       11.60     72.11 o 
 -10  14   1      722.59      524.88     93.67 o 
  -9  14   1        0.08        2.31     68.45 o 
  -8  14   1     1252.97     1132.80    111.18 o 
  -7  14   1      383.68      669.78     89.62 o 
  -6  14   1      967.85      863.47     86.61 o 
  -5  14   1      406.86      368.24     67.93 o 
  -4  14   1      457.75      455.56     64.09 o 
  -3  14   1     1368.98     1438.16    147.65 o 
  -2  14   1       43.71       31.50     49.53 o 
  -1  14   1      688.67      623.86     71.70 o 
   0  14   1      610.05      560.39     74.66 o 
   1  14   1      418.98      352.10     79.56 o 
   2  14   1     1152.29     1075.03     86.90 o 
   3  14   1        0.53        0.00     49.19 o 
   4  14   1     1075.81      936.17     85.93 o 
   5  14   1      298.40      227.22     91.39 o 
   6  14   1      866.98      738.45     82.94 o 
   7  14   1      497.23      407.97     79.68 o 
   8  14   1      270.53      188.80     65.16 o 
   9  14   1      823.28     1052.89     98.85 o 
  10  14   1        0.21       26.26     69.46 o 
  -9  15   1      283.20      336.89    126.90 o 
  -8  15   1      100.84      100.17     72.37 o 
  -7  15   1      456.26      319.55     79.96 o 
  -6  15   1      213.68      205.96     67.42 o 
  -5  15   1      335.36      342.77     87.32 o 
  -4  15   1      842.71      723.64     77.11 o 
  -3  15   1        8.98        0.00     52.86 o 
  -2  15   1     1151.66     1397.48    103.20 o 
  -1  15   1       72.44       49.93     55.81 o 
   0  15   1      360.83      388.43     72.17 o 
   1  15   1      487.54      448.98     80.02 o 
   2  15   1       33.88        0.00     53.26 o 
   3  15   1      958.09     1041.27     96.97 o 
   4  15   1       22.70       13.10     54.94 o 
   5  15   1      533.36      571.79     79.15 o 
   6  15   1      258.79      293.78     67.79 o 
   7  15   1      105.83      106.03     62.56 o 
   8  15   1      285.56      254.03     78.87 o 
  -6  16   1      168.58      235.92    125.31 o 
  -5  16   1      195.03       38.46     74.88 o 
  -4  16   1      172.54       71.56     56.81 o 
  -3  16   1      348.74      359.21     65.42 o 
  -2  16   1      191.79      189.15     72.76 o 
  -1  16   1      370.25      235.33     80.77 o 
   0  16   1      199.75      141.13     68.33 o 
   1  16   1      121.73       66.00     63.62 o 
   2  16   1      340.83      345.10     70.57 o 
   3  16   1       17.31        3.73     54.21 o 
   4  16   1      600.69      759.50    123.17 o 
   5  16   1      263.14      270.10     77.33 o 
   6  16   1      142.29       34.87     72.86 o 
 -19   0   2        6.43       48.12    123.72 o 
 -18   0   2      826.90      860.90    181.45 o 
 -17   0   2       97.74        4.54    149.76 o 
 -16   0   2     2298.63     2355.84    213.84 o 
 -15   0   2     1996.23     1955.35    305.46 o 
 -14   0   2       66.26        0.00     71.37 o 
 -13   0   2     5866.81     6015.23    290.88 o 
 -12   0   2      177.90      118.69     61.65 o 
 -11   0   2    13403.47    13208.84    541.69 o 
 -10   0   2     3427.73     3688.26    115.55 o 
  -9   0   2    19613.98    20514.99    403.62 o 
  -8   0   2    17250.97    16972.98    337.09 o 
  -7   0   2      453.02      519.78     55.75 o 
  -6   0   2    24045.08    24910.47    462.13 o 
  -5   0   2     9462.83     9203.30    188.26 o 
  -4   0   2   119529.35   123223.65   2122.02 o 
  -3   0   2     6979.02     8630.60    167.88 o 
  -2   0   2     8780.60     7791.38    181.49 o 
  -1   0   2   114559.19   119834.50   2237.36 o 
   0   0   2    51082.36    46882.43    885.32 o 
   1   0   2   135020.33   132085.16   2465.91 o 
   2   0   2      169.77      124.76     16.67 o 
   3   0   2    36483.79    32053.30    530.18 o 
   4   0   2     7155.25     6522.38    123.11 o 
   5   0   2      180.33      324.01     30.89 o 
   6   0   2    49784.82    48876.23    881.62 o 
   7   0   2      582.81      735.95     49.33 o 
   8   0   2     1639.73     1654.43     91.96 o 
   9   0   2      173.67      112.29     32.17 o 
  10   0   2     6805.30     6838.57    273.53 o 
  11   0   2     6460.78     6557.30    277.62 o 
  12   0   2      390.10      323.34     85.88 o 
  13   0   2     5475.14     5272.81    279.64 o 
  14   0   2      378.76      386.84    148.53 o 
  15   0   2     7129.30     6930.34    542.08 o 
  16   0   2      274.71      361.38    105.61 o 
  17   0   2      625.67      697.70    150.34 o 
  18   0   2     1843.90     2101.10    234.41 o 
 -19   1   2      808.70      880.11    134.37 o 
 -18   1   2        0.07      132.59     86.88 o 
 -17   1   2     2167.77     2234.79    156.96 o 
 -16   1   2     1175.32     1048.84    108.03 o 
 -15   1   2     1423.88     1391.49    133.66 o 
 -14   1   2     3963.96     4099.04    269.23 o 
 -13   1   2     1801.67     2006.75    121.37 o 
 -12   1   2    10803.92    11554.81    290.65 o 
 -11   1   2        1.88        0.00     28.36 o 
 -10   1   2    12016.25    13039.88    224.37 o 
  -9   1   2     3254.24     2999.77     94.16 o 
  -8   1   2     5208.71     5839.49    108.05 o 
  -7   1   2     8961.96     9422.38    157.79 o 
  -6   1   2      163.58      146.99     19.57 o 
  -5   1   2    16797.76    15517.46    230.89 o 
  -4   1   2     7295.95     6033.51     96.03 o 
  -3   1   2    26834.92    29287.77    384.18 o 
  -2   1   2     6176.88     6674.92    100.96 o 
  -1   1   2      766.36     1010.77     31.76 o 
   0   1   2   100713.04   101474.98   1279.86 o 
   1   1   2    16975.40    16914.98    224.61 o 
   2   1   2    27401.37    26622.27    322.72 o 
   3   1   2    28497.89    26600.87    326.85 o 
   4   1   2     2387.22     2608.99     49.15 o 
   5   1   2    12325.67    12320.16    158.04 o 
   6   1   2     1947.09     1712.73     45.58 o 
   7   1   2    31311.37    32986.34    418.34 o 
   8   1   2      131.32       98.74     22.09 o 
   9   1   2    12524.72    11881.25    193.82 o 
  10   1   2     6886.81     6219.34    150.54 o 
  11   1   2     1733.75     1821.95     98.77 o 
  12   1   2     8371.11     8213.14    219.77 o 
  13   1   2     1831.78     1892.13    128.17 o 
  14   1   2     5192.87     5669.08    200.67 o 
  15   1   2      154.13      166.27     63.15 o 
  16   1   2     2169.15     2188.16    234.76 o 
  17   1   2      670.76      706.15    105.28 o 
  18   1   2      101.63      121.06     83.64 o 
 -19   2   2       84.85        0.00     89.96 o 
 -18   2   2     1637.93     1760.38    162.32 o 
 -17   2   2      182.53       94.18     70.97 o 
 -16   2   2     1854.74     2126.61    164.62 o 
 -15   2   2     2680.90     2874.26    161.20 o 
 -14   2   2     1612.64     1495.79    131.57 o 
 -13   2   2     2811.22     3018.76    139.31 o 
 -12   2   2     1070.40      980.88     80.44 o 
 -11   2   2     8398.57     8385.58    169.77 o 
 -10   2   2     2268.87     2078.69     78.45 o 
  -9   2   2     6686.57     7122.18    143.31 o 
  -8   2   2     3212.10     2826.63    126.45 o 
  -7   2   2     4748.43     5608.75    112.36 o 
  -6   2   2    22581.36    22832.33    306.27 o 
  -5   2   2     2326.36     2260.04     51.40 o 
  -4   2   2     1199.00      991.36     39.75 o 
  -3   2   2    41242.96    40125.04    482.43 o 
  -2   2   2     8758.46     8309.56    125.29 o 
  -1   2   2    41757.87    40315.55    571.58 o 
   0   2   2     3549.19     4187.14     68.10 o 
   1   2   2    28390.54    30872.06    402.82 o 
   2   2   2      937.96      980.36     26.10 o 
   3   2   2    13547.62    14074.39    170.60 o 
   4   2   2     9473.44     9438.41    128.24 o 
   5   2   2     4263.23     4446.72     76.85 o 
   6   2   2    24482.02    24775.62    305.76 o 
   7   2   2       23.66       48.56     19.07 o 
   8   2   2    14817.01    14991.44    216.21 o 
   9   2   2     2597.68     2583.73     85.48 o 
  10   2   2     9167.68     9019.34    183.65 o 
  11   2   2     6797.69     6886.04    176.05 o 
  12   2   2      193.96      151.58     49.95 o 
  13   2   2     1440.56     1380.46    100.37 o 
  14   2   2        3.55        0.00     51.36 o 
  15   2   2     4669.86     4623.61    208.57 o 
  16   2   2     1027.91     1105.17    116.77 o 
  17   2   2      572.02      674.32    101.90 o 
  18   2   2     1051.57     1210.46    125.97 o 
 -19   3   2      729.32      650.32    131.78 o 
 -18   3   2        4.86        0.00     73.13 o 
 -17   3   2      981.39      972.00    112.12 o 
 -16   3   2      224.10      112.80     67.94 o 
 -15   3   2     2213.13     2430.40    150.90 o 
 -14   3   2     4194.88     4407.54    203.04 o 
 -13   3   2       36.66        0.91     47.17 o 
 -12   3   2     3520.36     3423.98    118.43 o 
 -11   3   2      871.61      823.94     85.81 o 
 -10   3   2     4998.65     5104.61    132.41 o 
  -9   3   2     6861.17     7208.81    146.54 o 
  -8   3   2     4633.59     4558.78    123.14 o 
  -7   3   2    29140.23    28294.24    398.92 o 
  -6   3   2     2125.43     2381.48     53.69 o 
  -5   3   2    32201.05    32767.42    406.85 o 
  -4   3   2     3462.64     3904.45     63.36 o 
  -3   3   2    25471.90    24218.90    301.02 o 
  -2   3   2      253.12      235.09     22.67 o 
  -1   3   2     1132.56     1153.98     40.43 o 
   0   3   2    23716.67    23782.84    332.60 o 
   1   3   2     9079.96     8756.08    146.00 o 
   2   3   2    23394.91    21953.68    276.34 o 
   3   3   2       56.53       49.26     13.57 o 
   4   3   2     1539.62     1264.15     36.66 o 
   5   3   2     5938.17     5496.77    103.90 o 
   6   3   2      414.20      483.80     28.25 o 
   7   3   2    17627.88    18237.47    252.20 o 
   8   3   2      846.47      785.50     41.25 o 
   9   3   2     3553.25     3472.48    100.13 o 
  10   3   2     6313.35     6566.82    145.37 o 
  11   3   2     2251.14     2338.16     96.09 o 
  12   3   2     3111.89     3041.95    126.37 o 
  13   3   2      872.32      848.49     81.34 o 
  14   3   2     3045.81     2763.33    157.70 o 
  15   3   2      239.15      307.70     77.44 o 
  16   3   2     1757.65     2055.33    149.11 o 
  17   3   2     1351.94     1317.69    127.57 o 
  18   3   2      253.16      235.94     88.87 o 
 -18   4   2     1617.78     1538.84    142.18 o 
 -17   4   2       56.77        0.00     65.72 o 
 -16   4   2     2780.96     2812.89    168.00 o 
 -15   4   2     2370.59     2050.24    139.77 o 
 -14   4   2      920.20     1070.37    100.94 o 
 -13   4   2     2543.71     2842.31    149.71 o 
 -12   4   2      430.11      464.07     57.59 o 
 -11   4   2     4796.00     4998.26    199.74 o 
 -10   4   2     1243.71     1361.68     71.92 o 
  -9   4   2     1810.65     2009.55     82.27 o 
  -8   4   2     3449.49     4015.28    102.40 o 
  -7   4   2       57.65        0.00     15.92 o 
  -6   4   2    17316.78    16054.92    227.75 o 
  -5   4   2     1026.87      971.07     33.93 o 
  -4   4   2    12988.65    12826.75    174.34 o 
  -3   4   2     9111.20     8792.41    119.30 o 
  -2   4   2     3628.42     3926.17     87.00 o 
  -1   4   2     8413.77     8072.88    124.63 o 
   0   4   2     8944.05     9279.39    132.83 o 
   1   4   2   115513.23   113647.98   1622.13 o 
   2   4   2      728.38      732.91     27.94 o 
   3   4   2     9418.52     9598.41    142.18 o 
   4   4   2    24670.77    23356.67    300.40 o 
   5   4   2     6233.48     6398.18    103.19 o 
   6   4   2     6349.78     6313.94    104.56 o 
   7   4   2      951.46      982.58     40.16 o 
   8   4   2    32773.57    33455.76    478.30 o 
   9   4   2     3113.04     3143.30    120.28 o 
  10   4   2     1021.22     1095.89     67.85 o 
  11   4   2     1877.19     1807.69     91.52 o 
  12   4   2      423.17      463.30     64.52 o 
  13   4   2     2413.69     2423.81    186.74 o 
  14   4   2      335.05      214.97     68.26 o 
  15   4   2     1343.66     1303.96    118.66 o 
  16   4   2     1278.83     1215.16    121.48 o 
  17   4   2      293.08      338.05     87.37 o 
  18   4   2      194.28       55.84     83.13 o 
 -18   5   2        0.12        6.00     74.07 o 
 -17   5   2     1329.74      963.47    113.71 o 
 -16   5   2      121.02      130.27     70.69 o 
 -15   5   2     1059.89     1082.98    105.87 o 
 -14   5   2     3018.32     3068.05    162.46 o 
 -13   5   2       58.34       33.86     52.54 o 
 -12   5   2     3065.46     3252.89    128.41 o 
 -11   5   2       17.25       55.96     39.09 o 
 -10   5   2     2199.74     2244.72     98.26 o 
  -9   5   2     3160.41     3380.99    101.53 o 
  -8   5   2     4198.93     4115.16    120.80 o 
  -7   5   2     6935.78     6656.86    116.65 o 
  -6   5   2      142.50      161.03     22.65 o 
  -5   5   2    13376.58    13981.80    193.93 o 
  -4   5   2     3164.65     3264.32     81.59 o 
  -3   5   2     4592.22     4370.30     72.85 o 
  -2   5   2    11479.39    10925.50    182.42 o 
  -1   5   2    18891.13    18751.16    264.99 o 
   0   5   2     8146.78     8316.90    131.19 o 
   1   5   2        1.01        0.00     11.51 o 
   2   5   2     7001.10     7582.54    117.30 o 
   3   5   2     2731.20     3270.05     64.98 o 
   4   5   2    20404.89    20163.28    265.80 o 
   5   5   2    18199.90    17804.18    241.08 o 
   6   5   2       35.97       67.46     19.09 o 
   7   5   2     6162.91     5712.72    102.32 o 
   8   5   2      229.74      158.23     31.12 o 
   9   5   2     6251.80     6460.83    143.49 o 
  10   5   2     1111.09      945.43     63.42 o 
  11   5   2     1190.37     1164.15     73.34 o 
  12   5   2     2260.86     2260.20    119.98 o 
  13   5   2       78.14      255.21     66.45 o 
  14   5   2     1598.37     1480.05    119.34 o 
  15   5   2      273.42      276.91     83.38 o 
  16   5   2      640.48      526.07     94.65 o 
  17   5   2      552.72      537.62     99.97 o 
 -18   6   2      356.07      407.70    100.24 o 
 -17   6   2        0.25        0.00     71.95 o 
 -16   6   2      662.75      646.93     99.00 o 
 -15   6   2      103.96      240.14     72.28 o 
 -14   6   2        6.94       37.09     58.79 o 
 -13   6   2     1874.12     1946.54    141.40 o 
 -12   6   2        1.56       55.58     42.13 o 
 -11   6   2     2128.85     2113.16    103.55 o 
 -10   6   2      939.54      839.43     83.95 o 
  -9   6   2     1288.29     1386.12     77.67 o 
  -8   6   2     4212.97     4344.99    126.50 o 
  -7   6   2      192.83      252.12     26.31 o 
  -6   6   2     6127.95     5939.81    113.91 o 
  -5   6   2     1470.04     1365.71     60.15 o 
  -4   6   2    22404.23    23831.94    316.34 o 
  -3   6   2     4871.68     4939.39     97.07 o 
  -2   6   2     7010.14     7184.56    128.07 o 
  -1   6   2       86.41       86.47     18.13 o 
   0   6   2     2930.96     2487.42     63.22 o 
   1   6   2     7362.93     7182.78    128.71 o 
   2   6   2     4114.52     4154.54     99.59 o 
   3   6   2     3616.78     3513.94     79.47 o 
   4   6   2     5381.01     5379.34    115.95 o 
   5   6   2     4845.77     4979.65     91.64 o 
   6   6   2     1062.48     1114.29     44.04 o 
   7   6   2      124.70      158.21     31.45 o 
   8   6   2     2880.92     2896.65     92.92 o 
   9   6   2     2954.73     3006.91     99.48 o 
  10   6   2      655.12      623.91     56.27 o 
  11   6   2     4068.56     3710.94    136.49 o 
  12   6   2      220.57      248.68     58.08 o 
  13   6   2     3310.05     3356.83    169.96 o 
  14   6   2        0.22        0.00     56.97 o 
  15   6   2      638.84      643.85    102.46 o 
  16   6   2      315.84      363.24     89.90 o 
  17   6   2      349.99      275.81     92.00 o 
 -17   7   2      398.59      298.84     94.39 o 
 -16   7   2       47.93        2.25     69.71 o 
 -15   7   2      444.39      454.43     86.43 o 
 -14   7   2      153.11      170.19     68.80 o 
 -13   7   2      399.71      459.43     77.69 o 
 -12   7   2      941.88      916.38     90.82 o 
 -11   7   2        1.22       36.87     41.51 o 
 -10   7   2     3571.34     3541.49    167.38 o 
  -9   7   2      801.95      835.87     65.31 o 
  -8   7   2     1531.14     1524.13     84.51 o 
  -7   7   2       40.25       31.73     25.79 o 
  -6   7   2      555.17      462.45     34.88 o 
  -5   7   2     1575.30     1738.15     53.27 o 
  -4   7   2      360.55      416.24     32.75 o 
  -3   7   2      753.59      672.76     39.07 o 
  -2   7   2     4862.53     4624.48     91.46 o 
  -1   7   2     8253.98     9094.57    151.24 o 
   0   7   2     5527.76     5226.07    105.35 o 
   1   7   2    18149.39    18680.46    273.88 o 
   2   7   2     1871.43     1614.48     50.03 o 
   3   7   2      341.87      313.05     29.06 o 
   4   7   2     4435.47     3845.11     92.29 o 
   5   7   2     3977.44     4076.65     86.47 o 
   6   7   2     1711.86     1726.50     57.32 o 
   7   7   2     1543.69     1538.67     71.50 o 
   8   7   2      436.66      448.08     44.07 o 
   9   7   2     1637.71     1744.76    115.28 o 
  10   7   2      330.45      344.05     54.07 o 
  11   7   2     1319.88     1246.08    106.41 o 
  12   7   2     2022.61     1867.95    112.43 o 
  13   7   2       92.56      134.71     63.41 o 
  14   7   2      157.79      177.16     79.47 o 
  15   7   2       15.94       11.82     94.54 o 
  16   7   2      148.97      109.60     89.41 o 
 -17   8   2       37.95       91.24    109.43 o 
 -16   8   2       20.76        0.00     78.14 o 
 -15   8   2        6.25       19.72     65.31 o 
 -14   8   2       18.16        0.00     62.09 o 
 -13   8   2      565.44      521.99     68.46 o 
 -12   8   2       26.79       43.77     48.13 o 
 -11   8   2     1937.33     2207.92    134.39 o 
 -10   8   2     1148.27     1162.14     80.18 o 
  -9   8   2      284.48      323.61     48.25 o 
  -8   8   2     1678.47     1774.24     88.51 o 
  -7   8   2     1416.89     1241.72     65.39 o 
  -6   8   2      115.60       80.86     27.78 o 
  -5   8   2       34.72       10.13     21.23 o 
  -4   8   2     1890.00     2006.03     59.52 o 
  -3   8   2      160.45      110.42     25.56 o 
  -2   8   2     8351.52     8248.94    153.48 o 
  -1   8   2    10812.68    10425.32    173.46 o 
   0   8   2     2514.94     2617.95    118.59 o 
   1   8   2     2202.06     2086.46     61.98 o 
   2   8   2     6521.44     7090.43    135.02 o 
   3   8   2     5107.52     5448.85    112.34 o 
   4   8   2      371.06      356.71     32.08 o 
   5   8   2        1.48       22.67     23.68 o 
   6   8   2        5.31       29.13     24.93 o 
   7   8   2       62.89      110.95     36.20 o 
   8   8   2       79.76       45.89     38.07 o 
   9   8   2      140.51       87.91     42.78 o 
  10   8   2      839.71      784.51     85.57 o 
  11   8   2      903.52      683.93     77.03 o 
  12   8   2        0.22        0.00     53.31 o 
  13   8   2      110.48      125.98     65.73 o 
  14   8   2       47.81       91.38     81.21 o 
  15   8   2       61.63       23.34     82.66 o 
  16   8   2       31.90       82.80    111.45 o 
 -16   9   2        0.02        0.00    115.18 o 
 -15   9   2      170.43       98.00     87.60 o 
 -14   9   2        2.14        0.00     68.93 o 
 -13   9   2        8.52       84.63     61.80 o 
 -12   9   2       65.91        3.40     53.45 o 
 -11   9   2        0.58        0.00     47.57 o 
 -10   9   2      570.27      525.52     67.15 o 
  -9   9   2      287.81      339.53     64.91 o 
  -8   9   2      108.73      121.15     44.41 o 
  -7   9   2      356.87      328.55     63.67 o 
  -6   9   2      529.94      568.18     45.65 o 
  -5   9   2      675.83      705.83     56.62 o 
  -4   9   2      312.44      252.79     30.39 o 
  -3   9   2      327.44      298.27     34.47 o 
  -2   9   2      447.37      386.74     35.87 o 
  -1   9   2      256.46      217.51     31.96 o 
   0   9   2     2823.41     2629.36     83.70 o 
   1   9   2      367.60      422.92     49.35 o 
   2   9   2      127.18      112.92     25.08 o 
   3   9   2        1.23       21.09     25.26 o 
   4   9   2      224.87      183.07     28.66 o 
   5   9   2       49.34       49.33     26.92 o 
   6   9   2        9.12       19.45     42.21 o 
   7   9   2       27.82       41.59     36.94 o 
   8   9   2     2249.45     2445.97    108.47 o 
   9   9   2       35.79       52.16     40.74 o 
  10   9   2       28.87       32.07     47.11 o 
  11   9   2      368.81      283.28     76.70 o 
  12   9   2      264.14      246.81     67.85 o 
  13   9   2        8.31        0.00     64.46 o 
  14   9   2      211.42      221.36     88.70 o 
  15   9   2       33.83       32.82     85.31 o 
 -15  10   2        6.91        0.00     79.76 o 
 -14  10   2      284.83      211.36     73.44 o 
 -13  10   2       16.66       99.06     61.76 o 
 -12  10   2      111.67       27.44     58.15 o 
 -11  10   2       48.81        4.51     50.60 o 
 -10  10   2       32.01        1.70     49.17 o 
  -9  10   2        3.24        0.00     45.08 o 
  -8  10   2        5.87       14.94     41.74 o 
  -7  10   2      590.43      406.20     87.38 o 
  -6  10   2       41.19       23.74     39.19 o 
  -5  10   2       38.73       36.75     32.89 o 
  -4  10   2       14.72       41.42     30.50 o 
  -3  10   2       52.13       28.34     32.82 o 
  -2  10   2      433.08      308.18     43.98 o 
  -1  10   2     1344.51     1330.82     74.43 o 
   0  10   2       52.00       70.65     27.40 o 
   1  10   2        0.81        1.82     24.95 o 
   2  10   2      237.43      288.27     37.77 o 
   3  10   2        1.57       10.75     25.36 o 
   4  10   2       34.86       61.50     26.21 o 
   5  10   2      181.30      150.76     32.77 o 
   6  10   2     1206.54     1394.51     86.39 o 
   7  10   2      643.76      626.88     81.69 o 
   8  10   2      109.66      115.42     45.98 o 
   9  10   2       47.59       86.18     45.68 o 
  10  10   2      508.54      594.71     69.99 o 
  11  10   2       18.70       24.64     56.74 o 
  12  10   2        8.74       54.48     60.50 o 
  13  10   2        6.15       83.05     72.30 o 
  14  10   2        9.05       36.23     73.37 o 
 -14  11   2        0.71       69.88     76.77 o 
 -13  11   2       30.25        0.00     70.12 o 
 -12  11   2       11.73        0.00     64.61 o 
 -11  11   2       28.56        0.00     56.50 o 
 -10  11   2      195.22      174.84     66.11 o 
  -9  11   2      117.63       30.13     55.09 o 
  -8  11   2      118.99      115.91     56.96 o 
  -7  11   2     1499.93     1431.99    104.37 o 
  -6  11   2      240.66      154.97     45.87 o 
  -5  11   2      118.83      129.45     44.19 o 
  -4  11   2      254.75      185.21     40.47 o 
  -3  11   2       36.50       19.07     36.58 o 
  -2  11   2        0.24        0.00     33.79 o 
  -1  11   2       25.12       16.56     35.06 o 
   0  11   2       27.99        0.21     33.78 o 
   1  11   2      583.20      703.20     81.97 o 
   2  11   2      437.07      492.04     88.72 o 
   3  11   2      751.47      877.72     62.29 o 
   4  11   2     1358.61     1406.69     78.29 o 
   5  11   2      111.26       80.27     37.86 o 
   6  11   2      387.72      327.70     68.64 o 
   7  11   2       88.50      200.40     50.33 o 
   8  11   2        2.96       35.49     46.12 o 
   9  11   2       27.83      164.47     53.16 o 
  10  11   2       70.90        0.00     59.84 o 
  11  11   2       17.17       52.09     58.91 o 
  12  11   2       26.94       40.82     64.90 o 
  13  11   2       18.00        0.00     67.21 o 
  14  11   2        5.59       25.69     93.37 o 
 -13  12   2      317.54      237.93    108.34 o 
 -12  12   2       10.53       52.81     73.28 o 
 -11  12   2       30.81        0.00     66.59 o 
 -10  12   2        8.27      146.62     64.58 o 
  -9  12   2      162.67      155.89     63.68 o 
  -8  12   2       83.87       75.24     62.18 o 
  -7  12   2      124.11       49.05     56.99 o 
  -6  12   2       15.42       52.47     45.71 o 
  -5  12   2      308.81      244.11     60.80 o 
  -4  12   2       25.36        0.00     36.62 o 
  -3  12   2      130.68      134.52     54.61 o 
  -2  12   2      582.12      639.26     66.24 o 
  -1  12   2      577.72      672.39     66.84 o 
   0  12   2       33.63       26.67     36.69 o 
   1  12   2      112.01       82.99     42.66 o 
   2  12   2      720.73      656.03     72.79 o 
   3  12   2      668.36      574.18     58.94 o 
   4  12   2       67.62      135.40     42.32 o 
   5  12   2       40.33        0.00     43.13 o 
   6  12   2        3.30        0.00     40.63 o 
   7  12   2      102.55       43.50     51.63 o 
   8  12   2       29.43        0.00     50.43 o 
   9  12   2        5.06        0.00     48.57 o 
  10  12   2       18.48       17.36     59.75 o 
  11  12   2       16.67        0.00     62.18 o 
  12  12   2       10.77        0.00     70.87 o 
 -12  13   2       45.76       66.44     97.95 o 
 -11  13   2       70.86      173.14     79.15 o 
 -10  13   2      181.89      294.57     81.34 o 
  -9  13   2      178.90      237.73     71.54 o 
  -8  13   2      185.01      301.02     89.96 o 
  -7  13   2      669.19      670.41     83.48 o 
  -6  13   2      209.64      182.70     66.67 o 
  -5  13   2      580.69      526.10     62.65 o 
  -4  13   2      454.99      335.04     52.06 o 
  -3  13   2      103.11       92.89     45.28 o 
  -2  13   2        6.28       63.50     44.38 o 
  -1  13   2      330.48      177.74     63.29 o 
   0  13   2     1049.53     1135.44     78.61 o 
   1  13   2        5.54       66.33     43.05 o 
   2  13   2      331.34      312.13     55.93 o 
   3  13   2       33.00        0.00     40.99 o 
   4  13   2      240.91      227.22     49.47 o 
   5  13   2        0.77        0.00     45.90 o 
   6  13   2       20.46        0.00     50.00 o 
   7  13   2       20.95        0.00     49.88 o 
   8  13   2       63.77       72.16     55.13 o 
   9  13   2      221.62      236.95     65.34 o 
  10  13   2       46.63      106.39     65.53 o 
  11  13   2      115.15       74.19     71.83 o 
 -11  14   2       70.41      126.25    132.99 o 
 -10  14   2       17.17      101.23     75.44 o 
  -9  14   2      259.35       84.53     70.74 o 
  -8  14   2      359.80      291.44     78.84 o 
  -7  14   2      135.27      124.95     65.26 o 
  -6  14   2      199.27      176.27     65.26 o 
  -5  14   2       65.09       77.54     54.53 o 
  -4  14   2      228.79      225.83     51.83 o 
  -3  14   2      365.21      306.33     56.40 o 
  -2  14   2      144.15       93.60     52.63 o 
  -1  14   2      360.87      450.48     65.18 o 
   0  14   2        0.75        0.00     49.50 o 
   1  14   2     1048.15     1066.00    111.63 o 
   2  14   2       57.46       39.45     49.06 o 
   3  14   2      363.29      336.72     64.05 o 
   4  14   2       39.21       57.91     49.93 o 
   5  14   2      191.14      161.62     55.09 o 
   6  14   2      403.56      350.03     66.74 o 
   7  14   2       24.83        8.93     54.15 o 
   8  14   2      429.29      432.83     72.72 o 
   9  14   2       34.39       24.59     62.29 o 
  10  14   2      252.29      386.65     79.71 o 
  -9  15   2      153.05       40.79    115.84 o 
  -8  15   2       97.64       68.76     71.52 o 
  -7  15   2      527.64      649.57     97.28 o 
  -6  15   2       84.08        0.00     63.16 o 
  -5  15   2      215.04      214.36     67.12 o 
  -4  15   2      226.90      243.26     58.33 o 
  -3  15   2       94.96      132.13     55.98 o 
  -2  15   2      419.79      421.07     64.32 o 
  -1  15   2      210.51      149.51     65.25 o 
   0  15   2      556.52      566.23     94.52 o 
   1  15   2        0.23        0.00     57.53 o 
   2  15   2      556.01      469.01     70.97 o 
   3  15   2       73.72       98.82     53.35 o 
   4  15   2      329.41      349.54     66.84 o 
   5  15   2      223.91      200.82     63.52 o 
   6  15   2       45.60       95.36     59.50 o 
   7  15   2      252.83      320.97     67.06 o 
   8  15   2       12.64       49.88     67.55 o 
  -6  16   2      299.59      217.37    133.85 o 
  -5  16   2       22.57        0.00     71.55 o 
  -4  16   2      309.67      114.02     78.88 o 
  -3  16   2      174.47      134.05     57.37 o 
  -2  16   2      162.55      326.85     66.91 o 
  -1  16   2      349.34      304.77     65.24 o 
   0  16   2       22.64       32.05     62.71 o 
   1  16   2      408.83      311.01     74.46 o 
   2  16   2        8.10        6.21     56.99 o 
   3  16   2      216.42      141.94     70.20 o 
   4  16   2      282.26      487.20     83.07 o 
   5  16   2       85.65      136.59    116.56 o 
 -19   1   3       38.19       60.83     85.87 o 
 -18   1   3       13.03       23.65     75.10 o 
 -17   1   3       40.41       78.43     66.26 o 
 -16   1   3      109.83       57.19     64.26 o 
 -15   1   3     1620.56     1465.64    178.11 o 
 -14   1   3       92.62       30.63     52.78 o 
 -13   1   3       99.23       79.96     48.18 o 
 -12   1   3     2016.21     2040.33    115.96 o 
 -11   1   3       59.40       57.58     31.82 o 
 -10   1   3     1340.43     1195.76     58.16 o 
  -9   1   3      730.20      930.87     52.74 o 
  -8   1   3     5431.73     6062.99    112.21 o 
  -7   1   3       19.08       30.02     18.18 o 
  -6   1   3    25671.12    27407.82    375.59 o 
  -5   1   3      641.41      651.43     38.63 o 
  -4   1   3       19.02      104.17     17.24 o 
  -3   1   3    12310.39    14575.88    193.38 o 
  -2   1   3     7990.05     6528.82    101.45 o 
  -1   1   3      451.21      340.34     16.61 o 
   0   1   3     2098.05     1916.20     51.93 o 
   1   1   3    16307.03    13676.80    196.96 o 
   2   1   3    12451.91    14232.93    198.58 o 
   3   1   3     4220.04     4026.95     66.74 o 
   4   1   3     5429.33     5586.99     82.49 o 
   5   1   3      341.13      314.64     23.03 o 
   6   1   3     9180.30     9475.12    132.05 o 
   7   1   3      153.64      226.86     22.45 o 
   8   1   3      429.93      485.24     31.34 o 
   9   1   3      893.69      775.09     47.56 o 
  10   1   3      793.70      978.21     77.93 o 
  11   1   3       25.21       37.79     37.44 o 
  12   1   3        4.45        0.00     39.36 o 
  13   1   3        9.84        0.00     44.21 o 
  14   1   3       15.54      102.73     53.61 o 
  15   1   3      130.45        4.21     55.74 o 
  16   1   3       60.21        0.00     65.43 o 
  17   1   3       23.91       22.31     72.50 o 
  18   1   3       46.16       24.65     75.40 o 
 -19   2   3      129.60      140.32     99.27 o 
 -18   2   3        0.52       65.03     75.85 o 
 -17   2   3      321.88      335.95     94.78 o 
 -16   2   3      595.26      630.61     92.26 o 
 -15   2   3      326.05      359.30     76.55 o 
 -14   2   3     3297.41     3333.96    228.85 o 
 -13   2   3      635.10      482.29     84.39 o 
 -12   2   3      355.96      270.32     50.01 o 
 -11   2   3       82.73       22.58     29.16 o 
 -10   2   3       16.23       20.82     26.02 o 
  -9   2   3      236.67      213.78     24.21 o 
  -8   2   3     2521.69     2842.35     69.54 o 
  -7   2   3     2906.82     3222.14     81.97 o 
  -6   2   3       87.56       36.97     16.45 o 
  -5   2   3      257.75      230.38     20.87 o 
  -4   2   3       22.58       54.44     13.95 o 
  -3   2   3     3890.57     3726.82     59.79 o 
  -2   2   3    71907.89    72668.45    855.82 o 
  -1   2   3    12898.38    12956.45    172.07 o 
   1   2   3    11329.96    10971.87    155.85 o 
   2   2   3    12459.90    12456.40    170.69 o 
   3   2   3     2818.07     2906.58     55.48 o 
   4   2   3      359.03      308.71     22.25 o 
   5   2   3    16478.32    14812.34    203.05 o 
   6   2   3     2537.35     2418.00     58.70 o 
   7   2   3    24149.73    26019.06    317.68 o 
   8   2   3      454.93      668.27     33.92 o 
   9   2   3     1735.69     1624.23     70.53 o 
  10   2   3      230.39      239.29     38.55 o 
  11   2   3       39.11       57.76     37.54 o 
  12   2   3     2263.33     2034.21    141.01 o 
  13   2   3        6.32       26.68     42.72 o 
  14   2   3      309.91      384.36     69.77 o 
  15   2   3      263.15      164.06     72.32 o 
  16   2   3      186.55      237.36     77.07 o 
  17   2   3      237.12      306.59     89.44 o 
  18   2   3       55.74        6.31     76.46 o 
 -19   3   3       28.46      109.95     84.82 o 
 -18   3   3       44.78       59.78     77.20 o 
 -17   3   3      295.41      194.61     75.74 o 
 -16   3   3        4.46       10.48     60.36 o 
 -15   3   3     1207.93     1203.89    108.54 o 
 -14   3   3       16.95       40.01     53.48 o 
 -13   3   3      804.67     1047.83    114.93 o 
 -12   3   3     1462.08     1661.58     89.61 o 
 -11   3   3       92.15       83.84     31.92 o 
 -10   3   3     1251.71     1509.69     72.31 o 
  -9   3   3       23.26        0.00     23.04 o 
  -8   3   3     1455.29     1389.30     56.57 o 
  -7   3   3        1.31       47.67     18.16 o 
  -6   3   3     9272.44     7979.70    127.91 o 
  -5   3   3       13.19       55.06     16.11 o 
  -4   3   3      343.75      351.13     22.04 o 
  -3   3   3      846.53      861.59     29.43 o 
  -2   3   3    15445.20    15657.53    203.16 o 
  -1   3   3     6858.03     6783.18    100.62 o 
   0   3   3    16235.11    17304.90    228.19 o 
   1   3   3    10120.30     9370.19    144.33 o 
   2   3   3     7321.44     6689.96    102.76 o 
   3   3   3     1188.38      998.63     40.27 o 
   4   3   3      740.36      814.84     31.66 o 
   5   3   3     1203.94     1164.25     41.98 o 
   6   3   3     8361.42     8377.60    142.65 o 
   7   3   3     3270.90     3621.30     83.40 o 
   8   3   3     2403.29     2329.20     82.27 o 
   9   3   3     1909.51     1899.19    105.97 o 
  10   3   3      848.30      943.13     76.58 o 
  11   3   3      106.58       98.37     36.18 o 
  12   3   3      652.37      531.52     60.71 o 
  13   3   3      840.81     1091.21     89.31 o 
  14   3   3      437.50      403.33     72.55 o 
  15   3   3      367.12      213.50     71.14 o 
  16   3   3      586.17      562.88     94.12 o 
  17   3   3        0.12        0.00     72.29 o 
  18   3   3      338.07      186.29     91.40 o 
 -19   4   3       65.91       79.94     85.49 o 
 -18   4   3      105.47      208.19     82.27 o 
 -17   4   3       75.47      121.02     73.30 o 
 -16   4   3      848.91      623.75    118.83 o 
 -15   4   3        3.57        0.00     56.08 o 
 -14   4   3      588.50      615.53     83.38 o 
 -13   4   3     1899.99     2162.76    129.57 o 
 -12   4   3      493.41      495.64     76.29 o 
 -11   4   3     1439.17     1385.87     88.35 o 
 -10   4   3      424.73      460.67     45.81 o 
  -9   4   3     4818.55     5082.03    126.26 o 
  -8   4   3      626.96      692.86     36.68 o 
  -7   4   3     3727.43     3913.38     82.26 o 
  -6   4   3     3766.43     3877.43    101.73 o 
  -5   4   3      648.63      592.78     31.40 o 
  -4   4   3       38.57       63.29     16.71 o 
  -3   4   3     4049.67     3526.16     69.82 o 
  -2   4   3     3338.66     4170.20     76.36 o 
  -1   4   3    28050.03    27023.83    350.27 o 
   0   4   3    17407.46    18374.57    228.13 o 
   1   4   3     6895.72     7246.94    126.09 o 
   2   4   3     1203.80     1096.95     49.88 o 
   3   4   3     6731.72     5862.17     97.76 o 
   4   4   3      322.58      242.71     20.15 o 
   5   4   3     1680.68     1797.15     47.24 o 
   6   4   3     2218.34     2094.86     57.07 o 
   7   4   3     8284.39     8771.33    140.11 o 
   8   4   3     1759.97     1676.58     71.06 o 
   9   4   3        2.61        0.00     26.35 o 
  10   4   3     2170.22     2366.54     89.75 o 
  11   4   3      749.90      705.05     63.25 o 
  12   4   3      772.42      816.04     76.94 o 
  13   4   3      598.25      566.28     77.61 o 
  14   4   3      631.40      492.89     95.56 o 
  15   4   3     1081.06     1083.21    115.35 o 
  16   4   3      382.92      418.46     89.50 o 
  17   4   3      524.10      500.60     98.46 o 
 -18   5   3      183.53      207.35     87.50 o 
 -17   5   3      314.86      268.31     83.99 o 
 -16   5   3      218.14      250.17     76.97 o 
 -15   5   3      776.31      752.77     95.21 o 
 -14   5   3      296.34      277.07     69.41 o 
 -13   5   3     3722.13     3596.55    140.27 o 
 -12   5   3      440.50      409.19     81.01 o 
 -11   5   3     2094.97     1823.64     93.34 o 
 -10   5   3     1940.93     1998.92    132.17 o 
  -9   5   3      778.48      669.87     55.20 o 
  -8   5   3    10027.06     9704.73    177.28 o 
  -7   5   3      860.69      694.50     40.19 o 
  -6   5   3      978.08      921.42     41.44 o 
  -5   5   3     1262.81     1105.38     43.03 o 
  -4   5   3       15.81       12.62     14.43 o 
  -3   5   3     4041.40     3432.24     69.68 o 
  -2   5   3      738.97      866.65     39.65 o 
  -1   5   3     3745.26     3505.30     65.53 o 
   0   5   3    18654.49    18178.68    237.76 o 
   1   5   3     3240.09     3344.19    114.67 o 
   2   5   3    28310.81    28969.71    404.01 o 
   3   5   3     2306.54     2251.76     54.94 o 
   4   5   3    20391.40    20480.42    271.25 o 
   5   5   3     1211.33     1289.83     55.46 o 
   6   5   3      947.71      943.04     37.85 o 
   7   5   3      351.56      416.67     36.07 o 
   8   5   3     5885.60     6106.92    154.43 o 
   9   5   3     1518.53     1342.13     67.01 o 
  10   5   3        1.74        0.00     31.27 o 
  11   5   3     3157.42     3170.86    123.98 o 
  12   5   3       93.49       46.46     53.36 o 
  13   5   3     1481.09     1388.44    112.53 o 
  14   5   3      354.09      393.00     78.39 o 
  15   5   3      226.53      324.54     83.40 o 
  16   5   3      930.76      834.94    105.00 o 
  17   5   3        7.22        0.00     78.53 o 
 -18   6   3      442.47      367.10     95.12 o 
 -17   6   3       91.92       69.93     78.87 o 
 -16   6   3      928.79      815.68    114.54 o 
 -15   6   3       65.52        0.00     57.02 o 
 -14   6   3     1453.88     1578.35    120.53 o 
 -13   6   3      910.49      953.25     74.82 o 
 -12   6   3     3833.33     3868.04    142.88 o 
 -11   6   3     5177.94     5462.56    167.59 o 
 -10   6   3     2498.32     2412.71    107.14 o 
  -9   6   3     8787.57     8500.31    201.03 o 
  -8   6   3      751.84      831.69    103.69 o 
  -7   6   3    13437.29    12969.49    221.15 o 
  -6   6   3     5398.65     5203.29    101.58 o 
  -5   6   3     7571.40     7485.90    124.92 o 
  -4   6   3     7047.45     6947.08    116.08 o 
  -3   6   3      647.00      542.81     30.10 o 
  -2   6   3     4431.30     4473.65     86.59 o 
  -1   6   3     1165.00     1598.80     51.86 o 
   0   6   3     7468.98     6463.92    111.79 o 
   1   6   3    13660.67    12721.18    221.65 o 
   2   6   3     6059.04     6429.38    125.93 o 
   3   6   3    14464.71    14607.06    197.63 o 
   4   6   3     1041.68     1210.39     61.91 o 
   5   6   3     2319.27     2350.00     86.02 o 
   6   6   3      586.84      670.47     36.66 o 
   7   6   3     3311.91     3094.07     89.60 o 
   8   6   3     3203.86     3083.73    103.78 o 
   9   6   3      317.04      369.90     42.45 o 
  10   6   3     2763.88     2790.49    101.64 o 
  11   6   3       12.32        0.00     41.45 o 
  12   6   3     4372.59     4091.02    161.04 o 
  13   6   3      237.35      275.27     68.71 o 
  14   6   3      317.29      339.94     79.92 o 
  15   6   3     1964.42     1843.65    139.23 o 
  16   6   3       56.72       17.07     72.13 o 
  17   6   3      676.56      468.14    158.56 o 
 -17   7   3      325.05      397.58    116.35 o 
 -16   7   3      213.97      155.85     72.88 o 
 -15   7   3     1250.97     1314.24    140.26 o 
 -14   7   3      350.25      287.51     72.68 o 
 -13   7   3     1238.59     1300.79     91.77 o 
 -12   7   3     2423.30     2340.13    120.56 o 
 -11   7   3     3376.20     3459.51    132.60 o 
 -10   7   3     6172.56     6076.13    165.43 o 
  -9   7   3     2323.93     2267.86    100.44 o 
  -8   7   3     8758.25     8461.39    192.47 o 
  -7   7   3      541.98      570.06     54.63 o 
  -6   7   3     2889.97     3094.02     92.96 o 
  -5   7   3     4437.64     4406.59     90.02 o 
  -4   7   3     1384.65     1326.97     51.31 o 
  -3   7   3     9798.99     9993.20    155.77 o 
  -2   7   3     2911.84     2884.99     70.70 o 
  -1   7   3    10276.97    10049.44    164.75 o 
   0   7   3     5199.53     5326.35    106.66 o 
   1   7   3     8971.08     9190.11    151.78 o 
   2   7   3    12795.81    13137.26    222.61 o 
   3   7   3      623.02      673.93     30.21 o 
   4   7   3     6352.79     5790.44    114.75 o 
   5   7   3     1213.28     1314.75     48.50 o 
   6   7   3     3207.56     3355.65     81.32 o 
   7   7   3     2309.58     2395.10     89.16 o 
   8   7   3     3993.30     3996.83    119.61 o 
   9   7   3     3131.28     3001.44    144.66 o 
  10   7   3     1129.00     1339.62    100.54 o 
  11   7   3     5366.00     5315.75    171.35 o 
  12   7   3       17.76        0.00     52.13 o 
  13   7   3     1062.89     1217.09    124.17 o 
  14   7   3     1105.41      979.62    173.30 o 
  15   7   3      842.58      668.76    162.82 o 
  16   7   3      965.47      541.38    117.07 o 
 -17   8   3      579.58      297.95    101.15 o 
 -16   8   3     1104.34      912.10    113.62 o 
 -15   8   3       27.38      109.87     70.93 o 
 -14   8   3     1679.25     1651.18    109.36 o 
 -13   8   3      494.13      519.12     69.71 o 
 -12   8   3     3235.64     3446.79    206.77 o 
 -11   8   3     2156.00     2453.99    116.01 o 
 -10   8   3      830.70      704.82     95.12 o 
  -9   8   3     3109.51     2969.88    116.02 o 
  -8   8   3      227.39      222.84     56.43 o 
  -7   8   3     4720.58     4594.69    129.72 o 
  -6   8   3     1062.58     1020.20     58.23 o 
  -5   8   3     1745.35     1754.59     85.30 o 
  -4   8   3     7011.49     7197.54    122.90 o 
  -3   8   3      586.49      582.71     36.36 o 
  -2   8   3    16598.26    16655.83    266.58 o 
  -1   8   3      561.26      495.19     38.63 o 
   0   8   3     4860.52     4372.84     99.57 o 
   1   8   3    22111.22    21419.63    317.90 o 
   2   8   3     9242.99     9445.83    166.84 o 
   3   8   3     6371.80     6167.44    118.56 o 
   4   8   3        6.57       19.58     21.54 o 
   5   8   3     9723.58     9584.56    168.85 o 
   6   8   3       17.57       50.90     26.18 o 
   7   8   3     3922.43     3838.59    133.18 o 
   8   8   3     3487.36     3694.42    155.66 o 
   9   8   3     2318.46     2118.40    159.43 o 
  10   8   3     1352.79     1347.93     90.44 o 
  11   8   3       44.07       48.29     47.88 o 
  12   8   3     1697.88     1749.52    142.44 o 
  13   8   3      319.20      312.08     76.53 o 
  14   8   3      591.11      512.63    103.91 o 
  15   8   3      425.13      373.10    100.10 o 
  16   8   3        0.74        0.00    108.42 o 
 -16   9   3       39.50        0.00     82.42 o 
 -15   9   3     1478.18     1689.71    159.72 o 
 -14   9   3      346.77      346.01     78.01 o 
 -13   9   3     1088.12     1104.01    132.73 o 
 -12   9   3     1773.74     1603.87    110.59 o 
 -11   9   3     1236.33     1184.93    100.54 o 
 -10   9   3     3861.98     3726.15    211.07 o 
  -9   9   3      590.84      633.09     61.31 o 
  -8   9   3    11471.52    11846.41    254.04 o 
  -7   9   3      847.97      846.95     63.41 o 
  -6   9   3     3313.10     3343.73    105.91 o 
  -5   9   3     1502.58     1629.56     72.68 o 
  -4   9   3     3679.60     3727.89    103.70 o 
  -3   9   3     8433.22     8635.00    173.75 o 
  -2   9   3        0.39       15.19     25.09 o 
  -1   9   3     9321.00     9085.09    180.33 o 
   0   9   3      246.00      246.77     31.98 o 
   1   9   3     3483.90     3483.70     89.45 o 
   2   9   3     3319.78     3134.80     83.87 o 
   3   9   3      691.89      771.44     54.57 o 
   4   9   3     6184.79     6190.23    120.64 o 
   5   9   3     1164.82     1107.87     51.19 o 
   6   9   3     3310.99     3254.97     96.64 o 
   7   9   3      585.54      595.37     60.20 o 
   8   9   3     2399.33     2281.08    111.86 o 
   9   9   3     4151.06     4431.02    178.86 o 
  10   9   3        8.07        7.53     44.93 o 
  11   9   3     1786.40     1762.63    152.57 o 
  12   9   3      712.16      649.68     87.61 o 
  13   9   3      583.42      477.31     86.30 o 
  14   9   3      980.15     1042.06    166.75 o 
  15   9   3      186.97      149.15    114.83 o 
 -15  10   3       49.27       98.95     92.37 o 
 -14  10   3     1365.27     1487.16    119.00 o 
 -13  10   3      674.84      738.97     87.99 o 
 -12  10   3      387.72      426.83     76.79 o 
 -11  10   3      255.29      277.94     63.77 o 
 -10  10   3      329.14      261.72     71.74 o 
  -9  10   3     4501.52     4720.71    226.41 o 
  -8  10   3      255.28      204.09     63.41 o 
  -7  10   3     4772.83     4908.75    245.98 o 
  -6  10   3     2245.95     2350.80    129.53 o 
  -5  10   3     1308.23     1255.68    118.34 o 
  -4  10   3     4147.34     3790.82    117.56 o 
  -3  10   3      585.76      591.25     51.78 o 
  -2  10   3     8719.86     8300.85    201.66 o 
  -1  10   3      186.48      160.03     34.12 o 
   0  10   3      494.85      407.08     44.90 o 
   1  10   3     5539.72     5552.79    123.38 o 
   2  10   3     1487.56     1609.47     60.52 o 
   3  10   3     9997.81    10386.56    189.85 o 
   4  10   3       13.62        0.00     23.15 o 
   5  10   3     8080.52     8242.23    186.22 o 
   6  10   3      494.80      559.02     60.03 o 
   7  10   3     4303.44     4089.86    148.98 o 
   8  10   3     1794.01     1718.23    104.45 o 
   9  10   3      978.38     1101.32     82.19 o 
  10  10   3     4972.89     5394.88    178.18 o 
  11  10   3      345.55      231.89     58.40 o 
  12  10   3      693.74      856.90     98.84 o 
  13  10   3      343.48      339.90     83.80 o 
  14  10   3     1102.38     1137.42    164.34 o 
 -14  11   3        9.66       23.95     80.95 o 
 -13  11   3     1801.14     1950.37    146.28 o 
 -12  11   3      208.30      200.37     76.56 o 
 -11  11   3      201.47      177.45     72.11 o 
 -10  11   3      996.64      927.64     97.67 o 
  -9  11   3       12.90       58.35     54.73 o 
  -8  11   3     3050.38     3096.36    153.10 o 
  -7  11   3      550.03      544.19     85.05 o 
  -6  11   3     1917.17     1938.95    122.92 o 
  -5  11   3     1145.58     1289.16     85.27 o 
  -4  11   3     2152.59     2220.23    114.20 o 
  -3  11   3     6096.76     5483.18    151.56 o 
  -2  11   3     1163.56     1094.17     76.48 o 
  -1  11   3     4485.29     4540.57    164.24 o 
   0  11   3      668.56      612.00     66.79 o 
   1  11   3      694.38      672.77     81.02 o 
   2  11   3     5822.97     6174.20    158.20 o 
   3  11   3     2557.60     2559.17     80.98 o 
   4  11   3    10125.10    10328.18    190.13 o 
   5  11   3       87.62       82.44     37.30 o 
   6  11   3     3784.47     4063.67    144.87 o 
   7  11   3      515.20      637.25    104.01 o 
   8  11   3     1343.53     1570.31    116.13 o 
   9  11   3     2369.14     2601.94    127.40 o 
  10  11   3        2.85        0.00     50.27 o 
  11  11   3      980.61     1255.69     98.32 o 
  12  11   3      143.64      155.18     73.09 o 
  13  11   3      911.41     1064.26    139.72 o 
 -13  12   3      244.30      242.32     80.88 o 
 -12  12   3      858.67      800.03    107.50 o 
 -11  12   3      882.13      764.60    101.89 o 
 -10  12   3      336.19      210.75     72.30 o 
  -9  12   3     2218.95     2496.63    149.28 o 
  -8  12   3      173.49      162.50     67.56 o 
  -7  12   3     3944.72     4200.62    178.59 o 
  -6  12   3      523.62      382.72     76.88 o 
  -5  12   3     1234.16     1463.89    108.73 o 
  -4  12   3     2149.21     2023.56    145.26 o 
  -3  12   3     2162.90     2351.72    102.45 o 
  -2  12   3     3520.59     3556.21    159.44 o 
  -1  12   3      118.71       50.21     42.71 o 
   0  12   3     4388.92     4659.08    144.58 o 
   1  12   3      116.07       69.43     37.97 o 
   2  12   3      414.44      399.16     53.60 o 
   3  12   3     5541.66     6040.43    193.05 o 
   4  12   3      154.51      139.42     43.32 o 
   5  12   3     1717.36     1574.34    119.28 o 
   6  12   3      627.12      538.34     63.42 o 
   7  12   3     1226.90     1248.10    141.25 o 
   8  12   3      699.68      686.71     89.69 o 
   9  12   3       67.32      172.20     60.43 o 
  10  12   3     1604.68     1878.13    135.21 o 
  11  12   3       90.93       28.07     64.14 o 
  12  12   3     1014.46     1089.29    108.06 o 
 -12  13   3      235.29      137.74    105.64 o 
 -11  13   3      404.22      420.26     88.57 o 
 -10  13   3      776.54     1279.10    179.93 o 
  -9  13   3       20.97        0.00     60.55 o 
  -8  13   3     1146.87     1197.86    186.52 o 
  -7  13   3      247.36      303.17     72.70 o 
  -6  13   3     1316.31     1430.80    109.88 o 
  -5  13   3     1112.81     1325.68     96.20 o 
  -4  13   3     1160.90     1012.88     81.11 o 
  -3  13   3     3016.73     3125.57    123.16 o 
  -2  13   3       51.21       51.17     41.52 o 
  -1  13   3     2283.52     2639.05    146.56 o 
   0  13   3      700.28      821.25     70.05 o 
   1  13   3     2059.56     2457.67    126.05 o 
   2  13   3      726.69      860.35    101.29 o 
   3  13   3      516.08      399.18     53.46 o 
   4  13   3     3290.93     3516.00    141.72 o 
   5  13   3       82.38       52.84     68.30 o 
   6  13   3     1507.57     1515.58    127.43 o 
   7  13   3      437.12      414.71     66.25 o 
   8  13   3      536.88      697.87     83.92 o 
   9  13   3      906.68     1002.91    184.74 o 
  10  13   3       73.88      139.36     67.67 o 
  11  13   3      652.95      733.29     91.62 o 
 -11  14   3      570.50      521.54    150.30 o 
 -10  14   3      306.17      348.12     88.51 o 
  -9  14   3      619.83      510.17    104.91 o 
  -8  14   3       32.99        0.00     64.77 o 
  -7  14   3     1039.01     1045.10    106.29 o 
  -6  14   3      223.97      178.08     68.16 o 
  -5  14   3      219.24      233.97     81.38 o 
  -4  14   3     1468.94     1462.49    125.51 o 
  -3  14   3      204.16      250.91     53.71 o 
  -2  14   3     1649.68     1846.20     99.17 o 
  -1  14   3      573.06      485.57     57.00 o 
   0  14   3     1932.16     2145.56    153.46 o 
   1  14   3      211.52      269.45     56.75 o 
   2  14   3      655.69      585.85    106.68 o 
   3  14   3      992.77      826.99     81.83 o 
   4  14   3        2.18       47.96     67.29 o 
   5  14   3      818.13      724.13    189.35 o 
   6  14   3      168.51      172.27     91.33 o 
   7  14   3      566.04      776.83    121.43 o 
   8  14   3      512.75      461.62     73.61 o 
   9  14   3      213.05      164.84     64.74 o 
  -9  15   3       30.49       38.74    113.72 o 
  -8  15   3      663.38      633.34     97.18 o 
  -7  15   3       83.83       66.63     72.46 o 
  -6  15   3      457.22      399.56     93.69 o 
  -5  15   3      209.25       66.66     67.08 o 
  -4  15   3       19.53       21.91     53.27 o 
  -3  15   3     1284.01     1324.42    103.28 o 
  -2  15   3       14.26       84.87     59.69 o 
  -1  15   3      949.77      949.75     80.51 o 
   0  15   3      239.00      296.00     80.67 o 
   1  15   3      474.75      379.81     73.60 o 
   2  15   3      200.80      209.80     65.02 o 
   3  15   3        3.66        0.00     60.82 o 
   4  15   3      743.86      595.93    100.68 o 
   5  15   3       77.38       70.33     83.45 o 
   6  15   3      302.89      280.18    102.64 o 
   7  15   3      198.17      204.85    106.17 o 
  -6  16   3       78.31        0.00    109.66 o 
  -5  16   3      297.41      553.09    142.51 o 
  -4  16   3      126.62       88.33     65.81 o 
  -3  16   3      104.87       84.54     62.39 o 
  -2  16   3      629.92      592.94     84.17 o 
  -1  16   3       99.86       85.54     65.67 o 
   0  16   3      535.69      603.35     83.71 o 
   1  16   3      295.56      520.26     80.59 o 
   2  16   3      175.66      113.46     60.16 o 
   3  16   3      200.40      322.51     96.70 o 
   4  16   3       11.28        0.00     97.70 o 
   5  16   3      570.69      549.54    145.04 o 
 -19   0   4      410.44      293.71    152.91 o 
 -18   0   4        0.80        0.00    104.11 o 
 -17   0   4     2503.06     2613.15    285.40 o 
 -16   0   4      274.30      283.86    129.58 o 
 -15   0   4     6158.83     5942.62    538.52 o 
 -14   0   4     2786.30     3142.70    220.78 o 
 -13   0   4      439.78      374.00    120.87 o 
 -12   0   4    16211.69    15889.37    515.66 o 
 -11   0   4        0.20       49.60     49.44 o 
 -10   0   4    25002.45    27999.58    540.08 o 
  -9   0   4    13053.01    15351.20    344.82 o 
  -8   0   4    35296.41    36319.28    669.01 o 
  -7   0   4     3780.15     4386.49    116.26 o 
  -6   0   4    21135.39    20576.38    390.82 o 
  -5   0   4    32428.72    35092.74    632.52 o 
  -4   0   4    57962.59    53971.98    948.26 o 
  -3   0   4    38310.25    36628.02    711.91 o 
  -2   0   4     1097.82     1065.11     63.42 o 
  -1   0   4     1655.73     1421.43     50.98 o 
   0   0   4    42398.18    41028.18    787.96 o 
   1   0   4    15194.68    14795.46    304.28 o 
   2   0   4      438.69      559.29     45.14 o 
   3   0   4    13679.31    15357.71    274.91 o 
   4   0   4    18429.27    18195.38    324.31 o 
   5   0   4    14335.70    13102.57    269.01 o 
   6   0   4      438.09      368.28     36.25 o 
   7   0   4    15259.96    15180.23    292.60 o 
   8   0   4     1167.96     1132.53     75.18 o 
   9   0   4    18334.67    17964.99    413.46 o 
  10   0   4     1199.14     1251.86    106.61 o 
  11   0   4     2599.76     2730.63    232.41 o 
  12   0   4     5195.14     5289.97    252.17 o 
  13   0   4        6.43        0.00     65.44 o 
  14   0   4     3624.19     3486.77    215.02 o 
  15   0   4      136.31      117.34     87.39 o 
  16   0   4     3040.50     3406.77    232.67 o 
  17   0   4     1075.14     1307.55    234.04 o 
  18   0   4      202.55      192.54    134.38 o 
 -19   1   4      156.53      276.10     99.95 o 
 -18   1   4     1043.81     1053.67    128.20 o 
 -17   1   4        7.72       43.04     67.89 o 
 -16   1   4     2565.60     2658.98    171.52 o 
 -15   1   4      267.04      301.59     74.25 o 
 -14   1   4     2574.16     2563.36    140.81 o 
 -13   1   4     4881.56     5039.70    266.55 o 
 -12   1   4        2.72        0.00     41.58 o 
 -11   1   4     6950.50     7304.61    160.02 o 
 -10   1   4     2591.36     2950.71     84.75 o 
  -9   1   4    12107.25    11958.61    193.56 o 
  -8   1   4    19324.83    20339.73    295.87 o 
  -7   1   4    24808.78    25311.62    354.58 o 
  -6   1   4    42246.88    41282.52    577.21 o 
  -5   1   4     4001.47     4618.47     84.32 o 
  -4   1   4    21788.47    23308.19    316.94 o 
  -3   1   4       14.21       23.78     11.63 o 
  -2   1   4     1265.44     1238.79     34.93 o 
  -1   1   4     6525.44     6851.45    103.31 o 
   0   1   4     2029.40     1689.02     40.46 o 
   1   1   4    77728.98    76487.09   1080.81 o 
   2   1   4      129.85       70.51     14.40 o 
   3   1   4    17340.29    17825.77    231.04 o 
   4   1   4      821.39      966.66     33.83 o 
   5   1   4     9729.89     8331.45    117.56 o 
   6   1   4     9006.70     8129.44    123.58 o 
   7   1   4      857.98      715.58     34.34 o 
   8   1   4    20206.48    19444.82    260.69 o 
   9   1   4       69.11       46.37     27.41 o 
  10   1   4     3471.80     3263.67    114.13 o 
  11   1   4     3354.69     3025.59    123.16 o 
  12   1   4     4010.59     3993.00    147.11 o 
  13   1   4     3378.85     3805.11    258.30 o 
  14   1   4        6.83        0.00     50.37 o 
  15   1   4     2427.27     2249.95    147.88 o 
  16   1   4      268.40      220.13     79.14 o 
  17   1   4      878.92      783.70    102.51 o 
 -19   2   4      718.84      665.52    122.33 o 
 -18   2   4      107.27       87.84     83.04 o 
 -17   2   4     1086.08     1138.84    124.26 o 
 -16   2   4       50.01       45.99     61.58 o 
 -15   2   4     3296.28     3352.60    178.45 o 
 -14   2   4     3835.42     3685.44    187.60 o 
 -13   2   4       11.24        0.00     43.05 o 
 -12   2   4     2658.12     2603.18    114.43 o 
 -11   2   4        1.29        7.94     28.52 o 
 -10   2   4    11302.59    10967.48    198.66 o 
  -9   2   4     7986.46     7809.58    147.71 o 
  -8   2   4     7449.70     7502.62    132.75 o 
  -7   2   4    22003.07    22204.02    305.12 o 
  -6   2   4     2063.24     1929.57     53.39 o 
  -5   2   4    31877.12    30992.40    403.53 o 
  -4   2   4     3113.02     2859.50     52.30 o 
  -3   2   4    17319.47    17410.06    213.97 o 
  -2   2   4    46379.82    44479.18    553.85 o 
  -1   2   4    10870.56    12285.94    182.55 o 
   0   2   4    36340.23    38695.30    530.04 o 
   1   2   4      181.09      195.66     19.08 o 
   2   2   4    21270.81    21259.38    269.08 o 
   3   2   4     7092.95     7066.71    107.40 o 
   4   2   4    12474.27    11792.17    166.38 o 
   5   2   4    18989.79    19575.04    261.39 o 
   6   2   4    13597.62    13238.89    190.34 o 
   7   2   4    25224.99    25893.14    330.66 o 
   8   2   4      290.86      290.65     31.51 o 
   9   2   4     7897.94     7985.43    156.36 o 
  10   2   4      633.57      609.75     54.16 o 
  11   2   4     5210.34     5268.23    160.22 o 
  12   2   4     4161.49     4226.42    151.59 o 
  13   2   4       33.91       53.86     49.99 o 
  14   2   4     2251.65     2285.29    132.81 o 
  15   2   4       99.34        0.00     77.26 o 
  16   2   4     1948.73     1668.85    144.05 o 
  17   2   4      493.76      480.75    134.76 o 
 -19   3   4       18.46       21.52     78.44 o 
 -18   3   4     1299.83     1259.45    163.90 o 
 -17   3   4       72.08        0.00     63.85 o 
 -16   3   4     1689.38     1781.96    134.28 o 
 -15   3   4     3227.65     3514.13    221.12 o 
 -14   3   4      651.13      630.01     84.47 o 
 -13   3   4     3736.36     3779.19    168.09 o 
 -12   3   4        1.51        5.29     35.35 o 
 -11   3   4    13454.19    13185.46    239.34 o 
 -10   3   4      574.66      597.93     47.24 o 
  -9   3   4    12765.89    12318.18    193.35 o 
  -8   3   4     5732.31     5560.48    105.34 o 
  -7   3   4     6533.72     6050.33    108.59 o 
  -6   3   4    36413.38    37488.05    468.30 o 
  -5   3   4      199.32      114.70     17.84 o 
  -4   3   4    17159.02    15551.26    199.17 o 
  -3   3   4     1846.92     1742.80     53.54 o 
  -2   3   4    96266.99    93646.41   1070.44 o 
  -1   3   4     3552.31     3813.10     63.35 o 
   0   3   4      110.71      107.70     13.51 o 
   1   3   4     3306.39     2873.80     70.32 o 
   2   3   4     7474.07     7551.91    112.16 o 
   3   3   4     6685.79     6076.27    109.54 o 
   4   3   4    17715.96    16787.67    226.60 o 
   5   3   4     2125.56     2190.50     57.25 o 
   6   3   4    34071.98    36920.24    469.26 o 
   7   3   4     1354.77     1273.67     55.91 o 
   8   3   4    12557.65    13079.62    229.99 o 
   9   3   4     1117.68     1192.86     88.20 o 
  10   3   4     7586.17     7749.19    175.14 o 
  11   3   4     2950.19     2990.14    128.52 o 
  12   3   4      349.84      325.36     55.82 o 
  13   3   4     2455.38     2487.02    133.16 o 
  14   3   4      246.76      256.20     64.91 o 
  15   3   4     3255.72     3288.14    229.94 o 
  16   3   4      395.00      474.17     92.36 o 
  17   3   4      509.79      420.09     90.72 o 
 -19   4   4     1099.06      986.73    122.70 o 
 -18   4   4       30.03       24.52     76.14 o 
 -17   4   4     1494.44     1600.44    134.13 o 
 -16   4   4        1.09        3.89     58.51 o 
 -15   4   4     2634.89     2893.05    163.26 o 
 -14   4   4     1845.46     1644.11    149.36 o 
 -13   4   4       69.16       54.04     57.33 o 
 -12   4   4     2897.69     3213.15    127.56 o 
 -11   4   4      232.81      221.44     41.71 o 
 -10   4   4     2362.34     2467.24    112.00 o 
  -9   4   4       25.18        0.00     24.33 o 
  -8   4   4     5105.14     5113.37     97.72 o 
  -7   4   4    20850.47    21943.50    294.49 o 
  -6   4   4        7.18        0.00     16.28 o 
  -5   4   4    17969.37    16942.85    220.71 o 
  -4   4   4     4544.24     4033.05     98.78 o 
  -3   4   4    34616.26    34727.38    430.15 o 
  -2   4   4     4379.14     4643.56     81.62 o 
  -1   4   4    40112.11    39340.90    465.79 o 
   0   4   4    15272.26    13925.52    185.91 o 
   1   4   4       70.72       67.99     13.21 o 
   2   4   4    17849.62    17756.41    234.66 o 
   3   4   4     7832.82     7180.31    110.73 o 
   4   4   4    19335.54    21544.89    283.09 o 
   5   4   4     7057.33     7436.08    119.45 o 
   6   4   4     4383.80     4195.36     88.86 o 
   7   4   4    11446.92    11445.15    189.74 o 
   8   4   4        2.81        0.00     25.88 o 
   9   4   4     2904.37     2866.82     92.76 o 
  10   4   4      177.75      110.99     38.12 o 
  11   4   4     1971.44     1991.35     99.26 o 
  12   4   4     1327.20     1336.55     95.52 o 
  13   4   4       75.63       33.42     55.50 o 
  14   4   4      543.50      417.96     99.26 o 
  15   4   4      216.15      339.69     96.35 o 
  16   4   4      783.19      766.59    132.30 o 
  17   4   4      461.64      336.65    117.83 o 
 -18   5   4     1076.78      975.68    121.53 o 
 -17   5   4        1.80       35.30     71.16 o 
 -16   5   4     1745.89     1837.99    172.62 o 
 -15   5   4      363.92      311.20     74.72 o 
 -14   5   4      383.60      400.43     73.11 o 
 -13   5   4     2847.80     2808.84    132.67 o 
 -12   5   4      537.67      695.05     68.27 o 
 -11   5   4     2758.94     2607.54    104.71 o 
 -10   5   4      247.99      220.11     50.95 o 
  -9   5   4     8380.21     8752.02    203.63 o 
  -8   5   4     2623.49     2671.09     81.92 o 
  -7   5   4      540.29      426.04     34.00 o 
  -6   5   4     1755.02     1529.77     52.96 o 
  -5   5   4     2716.06     2897.23     68.85 o 
  -4   5   4    22993.38    25113.67    352.45 o 
  -3   5   4      275.28      326.26     28.23 o 
  -2   5   4    10734.38    11303.81    167.49 o 
  -1   5   4      510.37      462.75     24.54 o 
   0   5   4     7999.64     8280.57    119.03 o 
   1   5   4     6969.09     7090.02    130.99 o 
   2   5   4      573.47      542.39     34.36 o 
   3   5   4    11840.91    11222.04    168.58 o 
   4   5   4     5619.53     5458.84    103.15 o 
   5   5   4     5017.63     5209.08     97.49 o 
   6   5   4     4522.80     4594.56     90.60 o 
   7   5   4        3.63        5.50     21.80 o 
   8   5   4     4698.44     4765.86    121.66 o 
   9   5   4      331.89      296.98     39.49 o 
  10   5   4     2742.77     3129.38    108.35 o 
  11   5   4     1673.75     1828.60     97.94 o 
  12   5   4        3.91       10.31     52.21 o 
  13   5   4     1338.66     1319.44    112.75 o 
  14   5   4       71.97      104.99     67.45 o 
  15   5   4     1108.46     1386.50    124.83 o 
  16   5   4      317.84      167.69     77.57 o 
  17   5   4      638.61      808.67    166.99 o 
 -18   6   4        4.73       13.44     82.00 o 
 -17   6   4      638.90      599.35    101.04 o 
 -16   6   4       84.58       37.11     68.31 o 
 -15   6   4      231.40      293.89     74.34 o 
 -14   6   4      655.16      537.62     80.85 o 
 -13   6   4      397.48      286.01     61.32 o 
 -12   6   4     2720.25     2853.92    117.21 o 
 -11   6   4       32.26        9.83     35.11 o 
 -10   6   4     1656.75     1425.14     91.10 o 
  -9   6   4     1293.40     1210.40     74.02 o 
  -8   6   4     5203.62     5531.18    137.69 o 
  -7   6   4     6491.70     6278.93    147.60 o 
  -6   6   4     1956.78     2260.56     66.32 o 
  -5   6   4     4975.05     5590.68    113.00 o 
  -4   6   4        0.83        0.00     17.49 o 
  -3   6   4      905.90     1006.94     40.78 o 
  -2   6   4      136.79       83.46     24.60 o 
  -1   6   4     2151.56     2068.26     56.64 o 
   0   6   4     9445.43     9001.55    130.81 o 
   1   6   4     2144.89     2338.41     72.26 o 
   2   6   4    10694.11    10548.34    176.48 o 
   3   6   4      991.00      970.96     40.41 o 
   4   6   4     6121.64     6362.95    101.66 o 
   5   6   4     1758.48     1820.68     54.99 o 
   6   6   4       45.22       47.28     21.12 o 
   7   6   4     3649.05     3757.58    110.18 o 
   8   6   4      712.52      681.03     62.00 o 
   9   6   4     4011.99     4001.73    119.50 o 
  10   6   4     1697.84     1612.31     81.69 o 
  11   6   4     2290.15     2389.24    124.07 o 
  12   6   4     1838.87     1648.55    106.58 o 
  13   6   4      553.61      627.87     87.68 o 
  14   6   4      809.29      785.28     98.90 o 
  15   6   4        0.31       26.26     69.58 o 
  16   6   4      347.53      269.64     97.47 o 
 -17   7   4        0.02        0.00     70.20 o 
 -16   7   4      721.97      572.17     95.11 o 
 -15   7   4        1.97        0.00     64.13 o 
 -14   7   4       23.97        0.00     48.82 o 
 -13   7   4      103.47      180.38     51.60 o 
 -12   7   4      948.48      934.76     74.10 o 
 -11   7   4      730.09      764.37     68.16 o 
 -10   7   4      480.79      485.66     54.20 o 
  -9   7   4      141.87      114.56     54.08 o 
  -8   7   4     1840.48     1991.34     99.56 o 
  -7   7   4      125.56      126.19     31.90 o 
  -6   7   4     3342.45     3054.57     94.34 o 
  -5   7   4      404.86      446.52     37.19 o 
  -4   7   4     5043.70     4626.67    133.59 o 
  -3   7   4     8043.18     7530.68    132.17 o 
  -2   7   4      588.35      666.88     42.77 o 
  -1   7   4     6112.19     5553.30    106.49 o 
   0   7   4    10585.79    11183.53    179.63 o 
   1   7   4    11668.11    11948.83    208.22 o 
   2   7   4     1303.54     1720.06     65.51 o 
   3   7   4     5334.93     4895.29    111.41 o 
   4   7   4      495.40      518.99     33.45 o 
   5   7   4     1586.69     1817.78     77.47 o 
   6   7   4      204.67      199.22     28.05 o 
   7   7   4        1.97       14.05     31.99 o 
   8   7   4     1511.35     1452.65     81.38 o 
   9   7   4       12.78        0.00     35.28 o 
  10   7   4     2167.62     2111.31    125.08 o 
  11   7   4      493.18      345.87     67.36 o 
  12   7   4      328.94      297.49     76.71 o 
  13   7   4      403.04      386.53     88.91 o 
  14   7   4      126.42      122.28     81.69 o 
  15   7   4       96.43       55.98     85.26 o 
  16   7   4      158.17       27.86    117.09 o 
 -17   8   4      114.96       84.99     80.85 o 
 -16   8   4       47.66        0.00     66.64 o 
 -15   8   4       50.75       73.74     70.79 o 
 -14   8   4     1157.47     1256.74     92.26 o 
 -13   8   4      738.79      710.57     78.68 o 
 -12   8   4      201.34      201.74     52.07 o 
 -11   8   4      430.44      307.60     56.00 o 
 -10   8   4     2322.47     2440.92    181.36 o 
  -9   8   4      613.57      590.56     58.01 o 
  -8   8   4      511.71      438.13     52.93 o 
  -7   8   4      990.54      981.48     61.07 o 
  -6   8   4        0.81        0.70     26.73 o 
  -5   8   4      350.26      253.68     35.23 o 
  -4   8   4       30.63       38.96     23.25 o 
  -3   8   4     1803.05     1669.95     57.81 o 
  -2   8   4     3078.17     2879.61     86.24 o 
  -1   8   4     2600.90     3102.17     73.08 o 
   0   8   4      644.10      704.80     37.68 o 
   1   8   4      110.22       47.74     25.87 o 
   2   8   4     4268.33     4663.42    124.76 o 
   3   8   4        7.36       27.70     28.78 o 
   4   8   4       92.61       74.60     21.15 o 
   5   8   4      684.68      767.62     50.63 o 
   6   8   4      240.31      274.19     32.88 o 
   7   8   4       34.50       25.54     34.04 o 
   8   8   4      486.40      466.63     58.09 o 
   9   8   4      697.64      544.14     70.12 o 
  10   8   4      124.01      101.99     49.65 o 
  11   8   4      555.81      554.24    126.99 o 
  12   8   4     1219.12     1224.37    108.33 o 
  13   8   4        0.32        2.89     66.69 o 
  14   8   4      388.43      353.08     97.26 o 
  15   8   4       25.96       34.61     83.80 o 
 -16   9   4        0.53        0.00     84.47 o 
 -15   9   4        7.23        0.00     76.39 o 
 -14   9   4      143.28      109.08     61.02 o 
 -13   9   4      188.11      136.21     54.79 o 
 -12   9   4       35.66       77.07     51.58 o 
 -11   9   4     1828.85     1651.84     99.92 o 
 -10   9   4       95.83       40.66     42.55 o 
  -9   9   4      293.31      183.43     60.26 o 
  -8   9   4       54.80       97.29     39.86 o 
  -7   9   4      782.00      804.04     58.35 o 
  -6   9   4      305.16      333.17     43.82 o 
  -5   9   4      269.05      277.50     41.46 o 
  -4   9   4      469.32      539.65     46.36 o 
  -3   9   4      270.49      278.84     37.83 o 
  -2   9   4        6.70        0.00     26.19 o 
  -1   9   4     3587.93     3215.59    105.06 o 
   0   9   4     1179.29     1296.10     57.94 o 
   1   9   4     1161.13     1111.65     46.63 o 
   2   9   4       66.48      119.15     33.07 o 
   3   9   4      228.83      180.03     36.75 o 
   4   9   4       59.53       29.81     25.22 o 
   5   9   4      121.65      108.47     28.40 o 
   6   9   4     1189.64     1172.51     54.52 o 
   7   9   4        0.05        0.00     36.58 o 
   8   9   4      221.56      193.72     50.99 o 
   9   9   4       19.65        3.76     46.61 o 
  10   9   4      678.27      503.53     67.53 o 
  11   9   4      193.95       73.79     59.32 o 
  12   9   4       14.14        0.00     62.50 o 
  13   9   4       47.42       63.61     67.90 o 
  14   9   4       50.80        0.00     71.68 o 
  15   9   4      111.69      236.41    118.09 o 
 -15  10   4        5.68       46.62     79.00 o 
 -14  10   4        6.92       52.02     61.59 o 
 -13  10   4       19.88        0.00     57.78 o 
 -12  10   4       49.22       61.12     64.60 o 
 -11  10   4       28.53       79.68     59.72 o 
 -10  10   4      141.18       38.52     84.32 o 
  -9  10   4        6.22        0.00     46.95 o 
  -8  10   4      498.81      464.99     68.12 o 
  -7  10   4       68.29       10.46     43.83 o 
  -6  10   4        9.69       17.23     38.80 o 
  -5  10   4      124.56      142.29     43.66 o 
  -4  10   4      633.03      513.33     74.84 o 
  -3  10   4      852.64     1087.76     68.43 o 
  -2  10   4     2491.78     2762.79    146.79 o 
  -1  10   4        6.90       28.87     25.68 o 
   0  10   4      316.04      284.18     45.23 o 
   1  10   4      683.12      689.51     57.53 o 
   2  10   4       32.33       50.12     37.27 o 
   3  10   4      341.52      294.67     48.32 o 
   4  10   4      145.76       59.68     39.04 o 
   5  10   4      671.70      729.88     43.09 o 
   6  10   4      401.62      355.96     50.91 o 
   7  10   4       57.49      131.36     48.05 o 
   8  10   4       17.48       12.29     44.39 o 
   9  10   4       16.19        0.00     49.76 o 
  10  10   4       28.64       10.11     55.40 o 
  11  10   4       13.87        0.00     53.25 o 
  12  10   4       60.92        3.65     66.38 o 
  13  10   4        5.46        0.00     69.15 o 
  14  10   4       28.75        0.00    102.40 o 
 -15  11   4       28.42      100.76     91.34 o 
 -14  11   4      304.11      354.08     88.44 o 
 -13  11   4       30.72        0.00     63.64 o 
 -12  11   4        1.77        6.14     70.06 o 
 -11  11   4        1.02        0.00     60.53 o 
 -10  11   4        0.28        0.00     57.29 o 
  -9  11   4        2.13        0.00     51.23 o 
  -8  11   4       77.89       82.80     66.83 o 
  -7  11   4      112.06       89.36     52.29 o 
  -6  11   4      882.73      896.53     75.41 o 
  -5  11   4      696.66      610.33     73.81 o 
  -4  11   4      634.09      619.23     94.00 o 
  -3  11   4      613.80      620.46     61.03 o 
  -2  11   4      225.25      172.36     45.54 o 
  -1  11   4        9.43        0.00     28.42 o 
   0  11   4       19.65        0.00     24.36 o 
   1  11   4      397.15      332.83     41.14 o 
   2  11   4       29.38        7.00     28.78 o 
   3  11   4      415.87      627.33     60.09 o 
   4  11   4      129.44      248.60     48.91 o 
   5  11   4       39.75       27.94     35.21 o 
   6  11   4       39.58       52.26     40.58 o 
   7  11   4      100.30       24.23     44.25 o 
   8  11   4       21.49       11.20     47.24 o 
   9  11   4      778.06      703.94     91.42 o 
  10  11   4      343.26      349.82     65.66 o 
  11  11   4        9.38       75.90     59.70 o 
  12  11   4        0.44       12.77     70.81 o 
  13  11   4       17.54        0.00     93.61 o 
 -13  12   4        0.73       35.43     72.79 o 
 -12  12   4       94.71      264.89     81.39 o 
 -11  12   4       15.72       62.81     68.29 o 
 -10  12   4       40.00      119.11     64.03 o 
  -9  12   4        2.52       66.27     63.04 o 
  -8  12   4       22.37       59.67     60.97 o 
  -7  12   4      233.96      137.13     59.36 o 
  -6  12   4      156.00      139.82     50.97 o 
  -5  12   4      208.12      193.52     51.46 o 
  -4  12   4      134.04      164.15     47.25 o 
  -3  12   4      385.04      341.93     54.15 o 
  -2  12   4       24.56        0.00     40.07 o 
  -1  12   4      553.05      484.62     49.98 o 
   0  12   4      200.76      179.45     43.16 o 
   1  12   4       42.17       30.34     29.70 o 
   2  12   4     2379.11     2257.44     77.42 o 
   3  12   4        0.03        0.00     47.34 o 
   4  12   4      192.61      129.67     53.98 o 
   5  12   4        6.97        0.00     60.37 o 
   6  12   4      161.48      153.85     74.22 o 
   7  12   4        9.80       34.31     45.81 o 
   8  12   4        4.47        0.00     48.65 o 
   9  12   4      515.23      441.43     67.01 o 
  10  12   4       71.12        0.00     54.96 o 
  11  12   4        0.74        0.00     60.21 o 
  12  12   4       72.78        0.00     90.21 o 
 -12  13   4        0.10        0.00     94.62 o 
 -11  13   4      461.88      489.21     89.29 o 
 -10  13   4        2.36       48.18     91.15 o 
  -9  13   4      234.06      226.83     72.85 o 
  -8  13   4      106.61       96.77     65.83 o 
  -7  13   4      423.03      255.85     74.96 o 
  -6  13   4      101.60      113.29     59.62 o 
  -5  13   4       15.29       27.29     47.11 o 
  -4  13   4      605.82      489.32     64.55 o 
  -3  13   4      162.90      152.28     52.35 o 
  -2  13   4      171.52      181.67     52.38 o 
  -1  13   4       10.33        0.00     42.39 o 
   0  13   4      425.93      411.89     89.23 o 
   1  13   4      153.04      159.24     45.96 o 
   2  13   4      140.59       84.48     55.81 o 
   3  13   4        8.43        0.00     49.80 o 
   4  13   4        6.62       75.06     57.02 o 
   5  13   4      251.65      295.34     83.86 o 
   6  13   4      192.63      201.73     85.22 o 
   7  13   4        2.75        0.00     71.49 o 
   8  13   4      578.57      525.06     73.97 o 
   9  13   4        0.52        7.56     59.08 o 
  10  13   4      317.11      158.04     70.41 o 
  11  13   4       18.18        0.00     85.95 o 
 -11  14   4       21.01      263.30    127.97 o 
 -10  14   4      194.29       93.49     84.00 o 
  -9  14   4        1.51       46.03     71.79 o 
  -8  14   4      170.35      145.95     72.11 o 
  -7  14   4      381.50      342.87     80.62 o 
  -6  14   4      123.06       92.75     63.73 o 
  -5  14   4      251.12      234.76     70.45 o 
  -4  14   4      297.10      251.16     61.56 o 
  -3  14   4      362.71      462.38     76.91 o 
  -2  14   4      333.71      440.35     65.96 o 
  -1  14   4      488.84      340.33     83.92 o 
   0  14   4      150.18      144.51     49.85 o 
   1  14   4       18.43        0.00     43.88 o 
   2  14   4      533.84      612.72     84.72 o 
   3  14   4       21.42        0.00     55.93 o 
   4  14   4      280.01      181.26     76.44 o 
   5  14   4      152.75      177.60     85.38 o 
   6  14   4      311.21      277.35     91.31 o 
   7  14   4       69.33      127.48     93.21 o 
   8  14   4       53.36      156.95     89.34 o 
   9  14   4      193.40      252.39    102.67 o 
  -9  15   4      231.35      162.50    125.89 o 
  -8  15   4      200.73       65.56    116.59 o 
  -7  15   4      339.12      475.41     89.49 o 
  -6  15   4      189.83      287.29     84.61 o 
  -5  15   4       46.21      130.08     68.68 o 
  -4  15   4      139.43      123.39     58.72 o 
  -3  15   4      190.59      131.66     60.97 o 
  -2  15   4      215.79      173.36     56.56 o 
  -1  15   4      328.02      312.33     75.44 o 
   0  15   4      154.57       89.98     56.69 o 
   1  15   4      348.02      448.29     67.69 o 
   2  15   4       17.86       47.41     66.74 o 
   3  15   4      287.26      424.32     87.19 o 
   4  15   4       22.94        0.00     73.06 o 
   5  15   4      164.21      232.85    107.27 o 
   6  15   4      127.96      154.55     97.20 o 
   7  15   4        8.42        0.00     92.34 o 
  -6  16   4       63.91        0.00    109.72 o 
  -5  16   4      258.96      273.58    124.48 o 
  -4  16   4        0.88        0.00     59.80 o 
  -3  16   4      242.01      290.94     64.41 o 
  -2  16   4      154.31      131.72     66.41 o 
  -1  16   4       50.73       41.92     60.04 o 
   0  16   4      558.28      420.75     76.75 o 
   1  16   4       65.99       74.47     58.42 o 
   2  16   4      220.16      217.84     87.48 o 
   3  16   4      199.21      133.40    104.75 o 
   4  16   4      481.89      529.93    142.83 o 
 -19   1   5        0.39        0.00     82.20 o 
 -18   1   5       64.96       99.15     81.49 o 
 -17   1   5       46.07        0.00     75.60 o 
 -16   1   5      713.26      799.31    115.19 o 
 -15   1   5       85.17      119.13     63.97 o 
 -14   1   5      844.36      902.06    154.75 o 
 -13   1   5        6.89       24.17     44.95 o 
 -12   1   5      732.76      717.63     65.79 o 
 -11   1   5        6.48       13.86     28.84 o 
 -10   1   5      483.95      334.41     53.44 o 
  -9   1   5     1609.87     1713.60     69.30 o 
  -8   1   5      256.52      259.71     28.83 o 
  -7   1   5     3680.86     4315.85     92.34 o 
  -6   1   5       62.63       64.95     18.34 o 
  -5   1   5    14073.16    15105.07    219.54 o 
  -4   1   5     3087.29     2931.85     57.39 o 
  -3   1   5      656.02      465.67     21.76 o 
  -1   1   5       43.30       61.21     15.71 o 
   0   1   5      361.12      403.69     23.62 o 
   1   1   5     6114.72     5260.34     88.46 o 
   2   1   5    15173.53    15073.54    199.21 o 
   3   1   5     2625.12     2324.60     52.79 o 
   4   1   5      790.22      796.72     32.80 o 
   5   1   5     8156.23     8227.67    119.14 o 
   6   1   5      406.72      411.44     27.20 o 
   7   1   5     1831.57     1891.13     76.29 o 
   8   1   5      344.02      255.79     33.58 o 
   9   1   5       76.55      110.23     30.95 o 
  10   1   5      198.86       86.24     40.42 o 
  11   1   5      148.52      180.84     44.00 o 
  12   1   5      110.45      105.52     47.86 o 
  13   1   5       14.47        0.00     44.52 o 
  14   1   5        1.68        7.59     51.75 o 
  15   1   5        0.12       27.59     57.76 o 
  16   1   5      103.09       31.35     67.48 o 
  17   1   5       63.21        0.00     73.27 o 
 -19   2   5       23.80        0.00     84.91 o 
 -18   2   5        5.18        0.00     71.34 o 
 -17   2   5       73.45       76.96     67.60 o 
 -16   2   5        5.29        0.00     58.29 o 
 -15   2   5      221.94      120.89     64.67 o 
 -14   2   5      166.45      140.69     55.83 o 
 -13   2   5      324.97      282.09     61.18 o 
 -12   2   5       54.85       31.27     35.10 o 
 -11   2   5      279.63      208.18     37.64 o 
 -10   2   5      434.10      458.58     45.69 o 
  -9   2   5      531.30      487.44     35.99 o 
  -8   2   5       24.36        3.49     19.33 o 
  -7   2   5     5391.50     5219.62    100.99 o 
  -6   2   5      661.78      813.71     42.06 o 
  -5   2   5     2286.10     2394.82     53.81 o 
  -4   2   5    44190.10    45592.07    533.31 o 
  -3   2   5    58804.43    59615.64    711.52 o 
  -2   2   5     7858.46     8182.79    120.40 o 
  -1   2   5     5463.29     5991.44    102.33 o 
   0   2   5     1296.96     1230.87     39.07 o 
   1   2   5      711.89      583.22     27.76 o 
   2   2   5      583.98      597.66     37.10 o 
   3   2   5     2997.15     2657.59     57.64 o 
   4   2   5     5269.17     4785.00     85.39 o 
   5   2   5     1977.26     2093.07     57.35 o 
   6   2   5     2178.30     2666.57     70.85 o 
   7   2   5     5035.61     5041.00     98.51 o 
   8   2   5     4985.95     4944.43    104.51 o 
   9   2   5     1764.71     1759.18     89.40 o 
  10   2   5       56.27        1.76     29.31 o 
  11   2   5      760.83      581.23     62.36 o 
  12   2   5      116.12      118.63     46.82 o 
  13   2   5       65.98        8.01     45.70 o 
  14   2   5       15.37        3.20     52.44 o 
  15   2   5       42.28        0.00     60.97 o 
  16   2   5      196.91      250.86     82.02 o 
  17   2   5       17.18        0.00     75.39 o 
 -19   3   5        3.50       92.42     90.28 o 
 -18   3   5      196.60      255.64     85.80 o 
 -17   3   5      196.84      142.65     72.44 o 
 -16   3   5      668.83      423.84     80.66 o 
 -15   3   5      358.86      356.23     77.67 o 
 -14   3   5     2779.06     3108.69    159.78 o 
 -13   3   5      908.18     1061.70     96.17 o 
 -12   3   5        9.81        0.00     34.03 o 
 -11   3   5       12.77        3.59     29.69 o 
 -10   3   5       92.90        0.00     27.15 o 
  -9   3   5     1307.37     1398.73     55.40 o 
  -8   3   5      206.09      145.99     24.82 o 
  -7   3   5     5056.79     5015.59     96.77 o 
  -6   3   5     1407.64     1540.19     46.15 o 
  -5   3   5     4592.50     4994.64     86.96 o 
  -4   3   5     6236.49     7020.32    102.58 o 
  -3   3   5    18058.90    18068.43    234.57 o 
  -2   3   5     5937.55     5767.94     89.96 o 
  -1   3   5     2534.46     2688.43     54.21 o 
   0   3   5     4078.81     3396.84     68.50 o 
   1   3   5     1113.35      826.00     35.59 o 
   2   3   5      730.53      964.65     37.63 o 
   3   3   5     1357.07     1676.25     44.92 o 
   4   3   5     1147.68     1308.53     44.24 o 
   5   3   5     5674.92     5848.05    102.69 o 
   6   3   5     2382.93     2602.71     67.99 o 
   7   3   5     3482.24     3893.75     91.82 o 
   8   3   5     4437.08     4662.31    143.86 o 
   9   3   5      287.66      316.25     40.27 o 
  10   3   5      288.20      283.20     51.66 o 
  11   3   5       99.23       98.39     53.61 o 
  12   3   5      773.22      928.38     78.82 o 
  13   3   5      268.53      215.98     59.83 o 
  14   3   5      334.17      372.51     69.68 o 
  15   3   5      518.36      687.36     98.07 o 
  16   3   5      130.13      201.92     75.41 o 
  17   3   5      118.41       45.80     77.12 o 
 -19   4   5       80.71       56.72     82.57 o 
 -18   4   5       69.72        9.04     70.17 o 
 -17   4   5      605.50      447.84     90.54 o 
 -16   4   5      367.43      305.66     75.45 o 
 -15   4   5     1734.25     1741.08    127.33 o 
 -14   4   5      440.89      419.12     81.53 o 
 -13   4   5      471.89      411.64     69.64 o 
 -12   4   5     3160.28     3013.67    152.44 o 
 -11   4   5     1918.21     1831.14     87.40 o 
 -10   4   5     2069.59     2284.11     92.69 o 
  -9   4   5      324.88      377.92     35.13 o 
  -8   4   5     3052.69     2990.15     78.48 o 
  -7   4   5      371.17      405.94     30.43 o 
  -6   4   5     5054.73     5031.35     89.03 o 
  -5   4   5     2007.11     1979.61     52.16 o 
  -4   4   5     6138.24     6098.35     99.95 o 
  -3   4   5     1409.09     1130.42     37.91 o 
  -2   4   5     2135.45     2058.88     52.05 o 
  -1   4   5     7799.59     7441.03    111.73 o 
   0   4   5       80.85       87.08     15.04 o 
   1   4   5    13366.66    13340.67    189.60 o 
   2   4   5     2798.42     2864.21     58.26 o 
   3   4   5      397.37      514.06     27.03 o 
   4   4   5    12303.19    13115.41    180.32 o 
   5   4   5     3323.01     3056.98     74.01 o 
   6   4   5     2814.91     2785.57     74.02 o 
   7   4   5      465.75      577.57     50.65 o 
   8   4   5     6424.22     6620.34    145.44 o 
   9   4   5     1196.74     1257.54     80.05 o 
  10   4   5     1124.97     1128.89     71.74 o 
  11   4   5      736.08      702.38     67.40 o 
  12   4   5       60.75       11.88     51.61 o 
  13   4   5      303.77      263.83     62.26 o 
  14   4   5      414.93      335.41    128.36 o 
  15   4   5      610.66      607.07    168.72 o 
  16   4   5      276.43      263.14     82.88 o 
  17   4   5        8.67      135.77     83.95 o 
 -18   5   5      169.62      158.76     83.09 o 
 -17   5   5      261.75      173.46     78.58 o 
 -16   5   5      224.39      236.98     75.13 o 
 -15   5   5      139.36      109.04     62.32 o 
 -14   5   5     1138.46     1141.66    151.63 o 
 -13   5   5       53.20       88.02     44.31 o 
 -12   5   5      282.71      202.01     46.87 o 
 -11   5   5     1787.42     1974.96    142.02 o 
 -10   5   5      173.91       82.79     35.19 o 
  -9   5   5     8381.00     7480.40    166.24 o 
  -8   5   5      439.28      563.47     40.52 o 
  -7   5   5    15570.43    16591.24    235.59 o 
  -6   5   5     5489.40     5479.13     96.65 o 
  -5   5   5     3365.51     3517.15     81.81 o 
  -4   5   5     5723.24     5526.47    122.66 o 
  -3   5   5      168.50      175.92     21.70 o 
  -2   5   5     6909.10     6614.63    111.17 o 
  -1   5   5     1288.29     1566.71     43.23 o 
   0   5   5    14150.34    14916.42    203.23 o 
   1   5   5     1186.24     1565.31     64.00 o 
   2   5   5     8938.07     9139.58    137.85 o 
   3   5   5     2742.44     3045.57    110.18 o 
   4   5   5      363.94      323.50     25.61 o 
   5   5   5      153.52      148.27     22.93 o 
   6   5   5      149.28      149.36     26.11 o 
   7   5   5     4130.14     4366.68    105.60 o 
   8   5   5      677.81      635.01     50.24 o 
   9   5   5     1579.33     1664.43     82.98 o 
  10   5   5     1134.55     1191.17    128.69 o 
  11   5   5      191.28      182.66     48.80 o 
  12   5   5     2259.45     2358.25    151.58 o 
  13   5   5      223.42      139.01     64.60 o 
  14   5   5      387.91      282.57     75.61 o 
  15   5   5      923.55     1051.00    146.74 o 
  16   5   5       74.14      153.82     83.31 o 
 -18   6   5      686.33      801.24    164.60 o 
 -17   6   5      384.27      274.26     94.65 o 
 -16   6   5      181.09      222.12     78.30 o 
 -15   6   5     1439.80     1829.54    172.93 o 
 -14   6   5      378.78      195.37     56.21 o 
 -13   6   5     3023.93     2967.17    130.24 o 
 -12   6   5     1356.48     1338.78    107.81 o 
 -11   6   5     2918.35     2985.84    115.21 o 
 -10   6   5     2164.44     1968.02     90.89 o 
  -9   6   5     1327.07     1245.37     83.81 o 
  -8   6   5    11010.81    11255.01    205.87 o 
  -7   6   5       41.54      105.93     27.06 o 
  -6   6   5     8287.70     8549.11    177.17 o 
  -5   6   5     4003.02     4363.98     92.34 o 
  -4   6   5     1032.89     1159.30     51.40 o 
  -3   6   5     1512.82     1385.74     52.11 o 
  -2   6   5     1726.11     2089.27     58.34 o 
  -1   6   5    30546.61    30879.19    381.71 o 
   0   6   5      147.48      130.64     16.48 o 
   1   6   5     6605.35     6531.92    138.30 o 
   2   6   5     5953.92     6285.70    135.28 o 
   3   6   5       53.77       32.45     15.98 o 
   4   6   5     3439.32     3350.65     73.11 o 
   5   6   5      361.77      382.49     29.78 o 
   6   6   5     3370.24     3633.84     87.21 o 
   7   6   5     1581.31     1713.54     76.68 o 
   8   6   5     4465.13     4932.66    143.53 o 
   9   6   5     1899.12     2050.75     92.82 o 
  10   6   5     1444.03     1436.53     86.30 o 
  11   6   5     6028.02     6330.70    196.53 o 
  12   6   5       83.58       83.66     53.41 o 
  13   6   5     1018.67     1298.91    114.56 o 
  14   6   5      802.67      800.81    135.09 o 
  15   6   5      352.27      355.68     97.69 o 
  16   6   5      385.61      379.44    124.13 o 
 -18   7   5       90.11       87.11     88.40 o 
 -17   7   5       92.49       84.24     78.27 o 
 -16   7   5     1194.54     1067.08    131.47 o 
 -15   7   5      143.35       69.93     67.43 o 
 -14   7   5     1097.63     1088.13     96.88 o 
 -13   7   5      392.02      290.01     55.47 o 
 -12   7   5     4508.93     4616.75    184.83 o 
 -11   7   5     3291.69     3118.44    120.55 o 
 -10   7   5     1911.66     1909.01     92.64 o 
  -9   7   5     4122.43     4248.33    130.74 o 
  -8   7   5      140.41      159.51     34.24 o 
  -7   7   5     7339.70     7708.63    157.18 o 
  -6   7   5     4856.12     5184.05    156.26 o 
  -5   7   5     7674.00     7909.84    151.50 o 
  -4   7   5     8860.00     8696.32    151.96 o 
  -3   7   5       61.77        0.00     20.23 o 
  -2   7   5    10283.71     9493.53    162.05 o 
  -1   7   5     6453.93     7001.30    118.13 o 
   0   7   5     8239.50     8419.61    133.66 o 
   1   7   5     3917.66     3820.12    103.11 o 
   2   7   5     8797.24     8826.79    169.17 o 
   3   7   5     9650.79     9877.87    178.50 o 
   4   7   5     1162.93     1274.39     53.65 o 
   5   7   5     5488.11     5665.61    135.00 o 
   6   7   5       72.70       51.76     26.17 o 
   7   7   5     5459.97     5692.58    155.65 o 
   8   7   5      696.44      519.60     57.41 o 
   9   7   5     3066.28     3155.26    130.45 o 
  10   7   5     4175.19     4825.81    161.76 o 
  11   7   5      370.16      294.34     65.60 o 
  12   7   5     1431.35     1301.26    128.45 o 
  13   7   5      163.37      110.35     88.90 o 
  14   7   5     1307.12     1189.56    148.01 o 
  15   7   5      118.60      138.85     92.31 o 
 -17   8   5      231.69      156.90     84.14 o 
 -16   8   5      570.71      524.59     93.52 o 
 -15   8   5      756.29      615.19     93.52 o 
 -14   8   5      163.66       78.63     53.71 o 
 -13   8   5     2623.17     2841.55    127.91 o 
 -12   8   5      864.82     1131.99     98.85 o 
 -11   8   5      820.91      735.39     67.96 o 
 -10   8   5     1651.11     1812.16     92.38 o 
  -9   8   5     1198.84     1257.54     75.46 o 
  -8   8   5     6982.25     7681.36    245.26 o 
  -7   8   5     3071.14     3242.41    105.91 o 
  -6   8   5     7504.39     8065.79    171.00 o 
  -5   8   5     6582.11     6729.70    147.77 o 
  -4   8   5     2785.94     2703.90    121.18 o 
  -3   8   5     9160.42     8502.57    169.84 o 
  -2   8   5     7852.75     8554.17    161.83 o 
  -1   8   5     8394.63     8054.81    141.04 o 
   0   8   5     2003.66     2061.67     62.12 o 
   1   8   5    12586.69    12730.82    256.22 o 
   2   8   5     6665.29     6509.84    151.16 o 
   3   8   5     5833.23     6253.98    143.43 o 
   4   8   5     4284.26     4771.37    120.32 o 
   5   8   5     3459.52     3519.34    101.06 o 
   6   8   5     2858.04     3083.56     93.11 o 
   7   8   5      560.08      593.41     56.80 o 
   8   8   5     2034.98     2094.91    100.91 o 
   9   8   5     2873.39     2827.01    131.46 o 
  10   8   5       99.27      144.09     61.28 o 
  11   8   5     1213.64     1250.12    105.05 o 
  12   8   5        6.41       50.77     61.17 o 
  13   8   5     2141.70     2089.13    160.73 o 
  14   8   5      188.75      200.49     90.38 o 
  15   8   5      130.70      138.94    110.72 o 
 -16   9   5     1032.94     1149.98    166.66 o 
 -15   9   5      278.95       98.06     68.85 o 
 -14   9   5     1734.21     1973.43    114.14 o 
 -13   9   5     1049.72      700.42     75.83 o 
 -12   9   5     3713.79     4116.07    150.71 o 
 -11   9   5      744.51      726.43     71.44 o 
 -10   9   5      774.42      683.30     93.19 o 
  -9   9   5      971.35     1015.56     76.10 o 
  -8   9   5     2316.96     2379.53    105.59 o 
  -7   9   5     8246.22     8049.83    195.89 o 
  -6   9   5     2004.29     1816.47     89.05 o 
  -5   9   5     4224.20     4340.30    186.26 o 
  -4   9   5     3467.86     3162.86    120.38 o 
  -3   9   5     1101.14     1167.41    101.01 o 
  -2   9   5     6003.08     6449.08    142.66 o 
  -1   9   5        3.60        1.42     22.16 o 
   0   9   5     2126.11     2016.06     82.17 o 
   1   9   5     2776.80     2701.92    125.00 o 
   2   9   5     2211.22     2166.19     93.35 o 
   3   9   5     5511.82     5670.36    142.14 o 
   4   9   5      760.93      550.61     55.46 o 
   5   9   5     7465.35     7671.60    148.19 o 
   6   9   5      102.45      113.18     31.88 o 
   7   9   5     2021.40     1943.40    142.07 o 
   8   9   5     4747.72     5381.30    204.36 o 
   9   9   5      889.84      932.80     83.29 o 
  10   9   5     2634.05     3132.69    163.20 o 
  11   9   5       30.25        0.00     56.17 o 
  12   9   5     1656.56     1880.66    134.17 o 
  13   9   5      176.76      164.13     77.18 o 
  14   9   5     1221.70     1192.42    190.75 o 
 -16  10   5      309.71      405.26    137.61 o 
 -15  10   5      760.82      931.27    135.34 o 
 -14  10   5      124.53      137.05     71.97 o 
 -13  10   5     1316.02     1020.79    101.33 o 
 -12  10   5      486.28      287.72     74.98 o 
 -11  10   5      604.75      518.57     78.14 o 
 -10  10   5     1470.14     1490.55    121.42 o 
  -9  10   5      523.23      497.35     74.35 o 
  -8  10   5     2626.88     2644.16    126.01 o 
  -7  10   5       39.16        0.00     38.90 o 
  -6  10   5     7221.71     7413.05    223.28 o 
  -5  10   5     3537.65     3499.29    148.95 o 
  -4  10   5     1533.44     1579.15     79.83 o 
  -3  10   5     7521.31     7862.57    187.99 o 
  -2  10   5      297.78      235.46     49.69 o 
  -1  10   5     5333.81     5490.67    125.17 o 
   0  10   5     1441.97     1318.65     81.05 o 
   1  10   5     2244.92     2268.49     99.84 o 
   2  10   5     5903.23     5758.16    156.60 o 
   3  10   5     3609.01     3789.85    130.44 o 
   4  10   5     4999.56     5324.74    149.49 o 
   5  10   5      214.79      131.26     45.46 o 
   6  10   5     4609.83     4388.41    148.97 o 
   7  10   5      822.65      857.62     87.51 o 
   8  10   5     1101.86     1270.21    103.01 o 
   9  10   5     1964.99     2099.41    117.18 o 
  10  10   5      346.85      332.02     62.97 o 
  11  10   5     1620.14     1564.82    142.63 o 
  12  10   5       65.52       56.79     71.29 o 
  13  10   5      981.45      712.45     99.96 o 
 -15  11   5      130.72      224.50     97.47 o 
 -14  11   5     1241.42     1413.99    131.43 o 
 -13  11   5       19.87       76.83     69.54 o 
 -12  11   5      315.53      323.02     78.53 o 
 -11  11   5      837.56      860.24     95.28 o 
 -10  11   5      282.83      302.60     84.39 o 
  -9  11   5     1827.05     2070.68    170.72 o 
  -8  11   5       60.03       23.61     52.74 o 
  -7  11   5     7110.09     6884.66    226.45 o 
  -6  11   5     1166.79     1096.91     88.90 o 
  -5  11   5      640.14      538.97     92.86 o 
  -4  11   5      440.09      391.25     53.48 o 
  -3  11   5     1724.22     1611.41    165.76 o 
  -2  11   5    10634.41    10486.99    251.79 o 
  -1  11   5       43.12        2.98     35.02 o 
   0  11   5     7503.72     7576.00    153.51 o 
   1  11   5     1328.19     1363.40     82.24 o 
   2  11   5     2072.23     2142.50    108.50 o 
   3  11   5     2461.16     2471.54    106.36 o 
   4  11   5      344.71      375.99     53.21 o 
   5  11   5     2323.49     2274.71    139.46 o 
   6  11   5       10.52        0.00     53.79 o 
   7  11   5     2289.84     2531.46    117.39 o 
   8  11   5     1682.05     1936.71    107.96 o 
   9  11   5      464.22      392.42     68.43 o 
  10  11   5      742.32      650.17     77.02 o 
  11  11   5       20.76        0.00     64.01 o 
  12  11   5     1114.13     1208.16    117.39 o 
  13  11   5       79.75        2.25     96.41 o 
 -14  12   5       25.91       35.91     91.25 o 
 -13  12   5     1518.88     1728.89    133.42 o 
 -12  12   5      105.75       59.27     71.45 o 
 -11  12   5      906.56      871.21     99.35 o 
 -10  12   5      749.50      784.07    123.94 o 
  -9  12   5      116.33      203.62     75.26 o 
  -8  12   5     3202.68     3391.18    169.03 o 
  -7  12   5        7.67       75.69     58.05 o 
  -6  12   5     1642.07     1534.48    102.05 o 
  -5  12   5      134.28      146.64     54.69 o 
  -4  12   5     2716.26     2899.63    130.79 o 
  -3  12   5     1480.50     1437.12    132.29 o 
  -2  12   5       19.77        0.00     40.26 o 
  -1  12   5     4401.96     4346.10    186.65 o 
   0  12   5       20.58       10.03     34.80 o 
   1  12   5     1709.72     1822.24    146.51 o 
   2  12   5     1859.03     1807.00    107.09 o 
   3  12   5     1200.22     1238.96     88.23 o 
   4  12   5     3324.23     3337.23    147.29 o 
   5  12   5      500.77      451.35     79.38 o 
   6  12   5     1965.75     2075.12    139.29 o 
   7  12   5      128.23      100.34     86.61 o 
   8  12   5     1821.70     1855.70    153.05 o 
   9  12   5      900.24     1153.72     93.59 o 
  10  12   5       16.74        0.00     56.91 o 
  11  12   5     1008.60     1207.37    116.07 o 
 -12  13   5      553.57      460.76    107.59 o 
 -11  13   5      662.00      649.22     94.40 o 
 -10  13   5      514.09      466.35     85.12 o 
  -9  13   5      788.21      811.59    135.97 o 
  -8  13   5       54.94       91.30     66.49 o 
  -7  13   5     2167.40     2185.82    139.42 o 
  -6  13   5      372.70      438.29     88.74 o 
  -5  13   5      442.94      415.81     69.59 o 
  -4  13   5      881.32      881.06     77.83 o 
  -3  13   5     1306.76     1335.73    129.43 o 
  -2  13   5     2217.22     2344.28    110.17 o 
  -1  13   5       21.97        2.00     38.75 o 
   0  13   5     5446.13     5354.44    157.94 o 
   1  13   5      642.70      574.68    112.22 o 
   2  13   5     1089.00     1163.61    107.32 o 
   3  13   5      918.16      878.65     86.96 o 
   4  13   5       98.29       41.99     61.88 o 
   5  13   5     1551.06     1414.59    188.93 o 
   6  13   5       28.61        0.00     73.89 o 
   7  13   5     1635.67     1703.86    157.11 o 
   8  13   5      170.91        0.00     79.71 o 
   9  13   5      314.23      285.26    100.96 o 
  10  13   5      415.91      262.89    100.18 o 
 -11  14   5      371.76      344.59    126.11 o 
 -10  14   5      244.37       71.65     70.88 o 
  -9  14   5       30.11        2.00     67.37 o 
  -8  14   5     1131.76     1085.31    107.03 o 
  -7  14   5       37.39       26.74     67.24 o 
  -6  14   5      608.77      456.77     93.24 o 
  -5  14   5      906.58      811.54     86.31 o 
  -4  14   5      478.87      433.65     68.49 o 
  -3  14   5     1410.22     1663.64    103.82 o 
  -2  14   5       10.24       14.85     45.77 o 
  -1  14   5     1982.94     1993.43    106.73 o 
   0  14   5       90.52      149.45     47.92 o 
   1  14   5     1349.62     1205.57    107.65 o 
   2  14   5       96.48      189.17     67.50 o 
   3  14   5      126.86      106.41     62.68 o 
   4  14   5     1122.24     1385.26    233.91 o 
   5  14   5       29.70       83.86     82.51 o 
   6  14   5      726.13      521.52    151.14 o 
   7  14   5      151.41      100.51     91.09 o 
   8  14   5      444.59      479.88    112.02 o 
   9  14   5      377.15      401.03    110.96 o 
  -9  15   5      215.62      200.22    114.87 o 
  -8  15   5        0.09        0.00     98.61 o 
  -7  15   5      500.47      549.26     87.01 o 
  -6  15   5       36.61        0.00     61.35 o 
  -5  15   5      281.47      170.49     69.55 o 
  -4  15   5      766.71      812.32     78.98 o 
  -3  15   5       60.23       73.67     52.38 o 
  -2  15   5      579.77      553.93     69.15 o 
  -1  15   5      191.31       95.14     57.51 o 
   0  15   5     1010.53     1133.83     90.20 o 
   1  15   5      129.47      135.65     72.75 o 
   2  15   5      142.81      155.70     72.52 o 
   3  15   5      640.35      599.15    145.36 o 
   4  15   5       44.08        0.00     75.89 o 
   5  15   5      860.55     1007.13    136.92 o 
   6  15   5      110.04      193.18    100.62 o 
   7  15   5      461.20      383.63    118.30 o 
  -6  16   5      325.74      364.66    129.28 o 
  -5  16   5        8.47       13.55    104.82 o 
  -4  16   5      113.64        0.00     64.97 o 
  -3  16   5      590.84      635.77     74.92 o 
  -2  16   5        1.66        0.00     57.31 o 
  -1  16   5      399.19      481.28     79.94 o 
   0  16   5      160.97      189.18     62.00 o 
   1  16   5      645.12      684.52    109.50 o 
   2  16   5        4.25       17.67     82.38 o 
   3  16   5       95.89      107.97    108.22 o 
   4  16   5      386.18      366.37    139.28 o 
 -19   0   6      154.83      240.62    295.60 o 
 -18   0   6     1542.15     1536.17    356.51 o 
 -17   0   6      222.28       97.78    120.14 o 
 -16   0   6     6123.73     6439.37    701.85 o 
 -15   0   6      581.34      457.43    129.48 o 
 -14   0   6     5265.88     5476.97    287.01 o 
 -13   0   6      296.43      453.37    170.08 o 
 -12   0   6     1422.16     1870.35    158.28 o 
 -11   0   6    25864.56    27648.59    602.64 o 
 -10   0   6      173.98      178.92     45.34 o 
  -9   0   6    29185.92    30815.96    647.50 o 
  -8   0   6     1349.49     1210.49     76.48 o 
  -7   0   6     5914.55     5740.27    161.16 o 
  -6   0   6    10525.96    10964.36    255.05 o 
  -5   0   6      127.98       86.90     27.87 o 
  -4   0   6     5431.20     4917.03    118.70 o 
  -3   0   6    39140.14    40480.61    724.91 o 
  -2   0   6    13732.53    13750.44    293.92 o 
  -1   0   6    39838.73    39000.58    761.45 o 
   0   0   6   255789.42   267027.66   4554.47 o 
   1   0   6   180837.53   179868.70   3098.73 o 
   2   0   6    20819.77    20807.38    370.88 o 
   3   0   6     9399.41     9153.45    184.85 o 
   4   0   6    15064.79    14205.01    278.37 o 
   5   0   6    13930.08    16693.38    314.52 o 
   6   0   6     3044.52     3002.89    107.36 o 
   7   0   6    13312.98    13381.10    270.55 o 
   8   0   6    16919.39    17330.16    577.82 o 
   9   0   6      195.67      237.45     58.40 o 
  10   0   6     5625.21     5456.15    206.24 o 
  11   0   6     1091.48      980.56    145.97 o 
  12   0   6     3002.34     3186.69    216.49 o 
  13   0   6     2869.74     2821.62    171.18 o 
  14   0   6      279.77      284.90     89.58 o 
  15   0   6     2033.22     1882.76    175.08 o 
  16   0   6        7.08       27.12     97.01 o 
  17   0   6      463.69      664.03    182.45 o 
 -19   1   6      261.24      184.98     93.63 o 
 -18   1   6      145.81      133.04     82.25 o 
 -17   1   6     1941.99     2077.99    176.75 o 
 -16   1   6        1.29        8.12     68.81 o 
 -15   1   6     2194.92     2236.91    151.74 o 
 -14   1   6     2050.32     1720.78    185.71 o 
 -13   1   6     1102.67     1129.20     92.44 o 
 -12   1   6     7037.06     6697.08    187.86 o 
 -11   1   6      593.30      478.66     44.64 o 
 -10   1   6    16368.60    16567.53    259.12 o 
  -9   1   6     4601.78     4270.14     96.97 o 
  -8   1   6    35554.05    35309.94    486.71 o 
  -7   1   6    10132.40     9289.34    154.16 o 
  -6   1   6     5545.70     5671.69    103.79 o 
  -5   1   6    24907.15    25061.31    331.78 o 
  -4   1   6      175.05      262.75     27.13 o 
  -3   1   6    18842.34    17455.09    226.33 o 
  -2   1   6     3980.75     4090.71     71.35 o 
  -1   1   6    40917.00    38961.39    492.04 o 
   0   1   6     8636.23     7584.04    115.31 o 
   1   1   6    13769.46    14501.09    209.49 o 
   2   1   6    23317.79    23574.98    301.24 o 
   3   1   6      258.32      269.12     22.84 o 
   4   1   6    18764.40    17314.64    225.91 o 
   5   1   6     1602.86     1282.45     45.03 o 
   6   1   6     3935.20     3921.13     77.43 o 
   7   1   6    11070.49    11080.39    181.48 o 
   8   1   6     1132.78     1121.56     78.09 o 
   9   1   6     7598.00     7003.81    152.05 o 
  10   1   6      678.11      655.80     59.49 o 
  11   1   6     5771.02     5896.47    166.57 o 
  12   1   6     3197.92     3497.82    133.99 o 
  13   1   6      876.21      842.33     78.72 o 
  14   1   6     1991.02     1919.71    123.96 o 
  15   1   6       15.88       45.64     60.55 o 
  16   1   6     1263.55     1478.65    143.50 o 
  17   1   6      153.33      152.32     87.17 o 
 -19   2   6      247.92      311.79    101.89 o 
 -18   2   6     1058.40     1063.93    128.82 o 
 -17   2   6        1.54        0.00     61.05 o 
 -16   2   6      880.30      804.33     97.30 o 
 -15   2   6      270.48      266.83     71.83 o 
 -14   2   6     3303.71     3450.16    250.23 o 
 -13   2   6     3742.72     3368.09    168.19 o 
 -12   2   6       44.54       20.12     34.57 o 
 -11   2   6     7892.94     7858.35    214.50 o 
 -10   2   6     1364.76     1280.14     57.16 o 
  -9   2   6     6890.57     6246.21    122.26 o 
  -8   2   6     6257.81     6018.15    116.03 o 
  -7   2   6    18132.48    17951.35    278.33 o 
  -6   2   6    38610.92    36980.81    463.24 o 
  -5   2   6      625.28      619.62     39.04 o 
  -4   2   6    20680.10    21333.71    264.41 o 
  -3   2   6    11244.68    11697.95    149.20 o 
  -2   2   6    12377.41    12442.39    167.52 o 
  -1   2   6    11737.03    11622.94    164.88 o 
   0   2   6    13691.17    13499.71    196.86 o 
   1   2   6    38710.91    38861.82    519.06 o 
   2   2   6      573.10      689.80     32.99 o 
   3   2   6    27574.89    27423.22    350.83 o 
   4   2   6     7754.50     8233.03    129.53 o 
   5   2   6    10742.60    10029.57    154.20 o 
   6   2   6     7009.52     7297.86    124.51 o 
   7   2   6     8067.20     7763.70    139.89 o 
   8   2   6    15431.01    15231.60    237.19 o 
   9   2   6       40.10       15.85     29.68 o 
  10   2   6     7122.15     7569.75    186.47 o 
  11   2   6     1046.19      821.24     67.71 o 
  12   2   6     1885.51     1960.97    108.85 o 
  13   2   6     1507.34     1622.89    105.09 o 
  14   2   6      520.13      496.27     77.71 o 
  15   2   6     2457.07     2612.45    152.49 o 
  16   2   6      224.20      161.26     77.95 o 
  17   2   6      536.94      344.96     98.83 o 
 -19   3   6      925.50     1154.79    145.01 o 
 -18   3   6      162.40      259.75     82.21 o 
 -17   3   6      772.63      902.74    107.06 o 
 -16   3   6      276.03      199.46     74.02 o 
 -15   3   6     8780.70     8621.27    265.99 o 
 -14   3   6     1171.70     1260.55    106.34 o 
 -13   3   6      101.25       89.61     49.20 o 
 -12   3   6     4089.32     4248.41    210.10 o 
 -11   3   6     1479.03     1467.65     76.58 o 
 -10   3   6     5355.10     5438.48    128.67 o 
  -9   3   6      737.71      623.08     42.58 o 
  -8   3   6     1806.91     1484.80     60.16 o 
  -7   3   6     5486.88     5089.92     92.52 o 
  -6   3   6    12024.65    11960.82    171.66 o 
  -5   3   6    36372.24    33829.29    408.66 o 
  -4   3   6      169.78       72.92     22.69 o 
  -3   3   6     8023.85     8079.71    121.21 o 
  -2   3   6    10070.91     9805.31    140.11 o 
  -1   3   6     1687.80     1631.22     45.72 o 
   0   3   6    29072.38    28528.38    372.88 o 
   1   3   6      172.20      178.31     19.00 o 
   2   3   6    39903.56    40737.56    486.81 o 
   3   3   6     5019.30     5026.10     92.82 o 
   4   3   6     9868.28     9992.90    151.83 o 
   5   3   6     6918.47     7524.05    125.41 o 
   6   3   6    12548.03    11815.27    179.87 o 
   7   3   6    15634.34    15707.14    240.82 o 
   8   3   6        1.57        0.00     24.58 o 
   9   3   6    10052.87    10038.28    204.78 o 
  10   3   6       98.94      101.37     39.24 o 
  11   3   6     5122.97     4953.05    212.17 o 
  12   3   6     1386.67     1363.01     93.71 o 
  13   3   6      689.69      617.19     90.79 o 
  14   3   6      828.64      760.64    100.90 o 
  15   3   6      131.07       58.29     69.48 o 
  16   3   6     1357.91     1614.91    165.89 o 
  17   3   6      416.70      324.43     98.43 o 
 -19   4   6      391.07      448.63    102.63 o 
 -18   4   6      613.62      587.72    101.42 o 
 -17   4   6       12.29        0.00     66.89 o 
 -16   4   6     1169.19     1288.06    114.97 o 
 -15   4   6       64.32       91.99     64.63 o 
 -14   4   6     1505.17     1228.14    150.30 o 
 -13   4   6     4167.17     4103.44    137.70 o 
 -12   4   6      315.95      274.32     46.51 o 
 -11   4   6     3175.15     3288.31    140.14 o 
 -10   4   6      672.78      535.51     50.35 o 
  -9   4   6     2799.64     2739.82    119.66 o 
  -8   4   6     5748.39     5566.08    109.90 o 
  -7   4   6    10956.82    11512.34    181.12 o 
  -6   4   6    12151.05    12127.13    178.51 o 
  -5   4   6     2479.09     2857.08     65.88 o 
  -4   4   6    31495.67    32930.39    414.56 o 
  -3   4   6     1516.81     1656.05     44.78 o 
  -2   4   6    35436.57    34898.10    437.31 o 
  -1   4   6    17710.07    16281.23    210.65 o 
   0   4   6     1845.02     1895.72     47.59 o 
   1   4   6    11260.44    11763.39    172.45 o 
   2   4   6        3.09       12.89     14.64 o 
   3   4   6    16295.00    17068.23    224.94 o 
   4   4   6      123.47      115.65     21.72 o 
   5   4   6    10549.52    10453.03    167.54 o 
   6   4   6     6627.43     6191.01    113.52 o 
   7   4   6       33.05        0.00     23.95 o 
   8   4   6     5972.74     6076.31    179.92 o 
   9   4   6       90.21       84.67     35.44 o 
  10   4   6     3987.64     3987.47    131.06 o 
  11   4   6       75.83       62.46     47.88 o 
  12   4   6      581.54      501.22    101.45 o 
  13   4   6     1235.41     1318.84    133.81 o 
  14   4   6        4.82        0.00     62.08 o 
  15   4   6     1003.85     1177.74    122.06 o 
  16   4   6      120.11       99.97     79.84 o 
 -18   5   6      208.01       93.93     80.67 o 
 -17   5   6     1083.50     1360.93    143.92 o 
 -16   5   6        3.46        0.00     63.68 o 
 -15   5   6     1263.45     1121.17    158.71 o 
 -14   5   6      645.67      680.45     86.51 o 
 -13   5   6     1176.40     1553.55    106.71 o 
 -12   5   6     2592.56     2894.99    116.24 o 
 -11   5   6      644.74      631.99     58.33 o 
 -10   5   6     2194.86     2270.75    138.10 o 
  -9   5   6       37.69        0.00     27.32 o 
  -8   5   6     3890.95     4428.58    113.90 o 
  -7   5   6     4866.93     5145.70    106.01 o 
  -6   5   6     2213.70     2558.88     65.40 o 
  -5   5   6    12280.67    13489.96    195.00 o 
  -4   5   6     3257.89     3133.34     69.33 o 
  -3   5   6    22107.24    22673.58    287.51 o 
  -2   5   6      629.97      645.02     42.90 o 
  -1   5   6     3581.93     3782.57     83.52 o 
   0   5   6     3224.95     3235.49     68.86 o 
   1   5   6       55.32       96.35     18.00 o 
   2   5   6    12568.60    11795.59    172.29 o 
   3   5   6     2267.61     2337.95     66.83 o 
   4   5   6     6126.54     6101.62    110.90 o 
   5   5   6     4186.04     4297.49     88.88 o 
   6   5   6     2762.53     2589.72     74.76 o 
   7   5   6     2873.77     2924.84     95.91 o 
   8   5   6      638.48      710.93     54.05 o 
   9   5   6     7242.18     7483.83    187.42 o 
  10   5   6       33.16       11.06     38.60 o 
  11   5   6      130.07       86.85     45.41 o 
  12   5   6      736.44      686.34     80.61 o 
  13   5   6      268.12      188.23     68.84 o 
  14   5   6      852.90      811.84    100.38 o 
  15   5   6        5.27       29.17     70.75 o 
  16   5   6      953.01     1287.17    134.15 o 
 -18   6   6      561.77      575.48    102.71 o 
 -17   6   6       34.17       81.43     73.80 o 
 -16   6   6     1551.20     1596.87    132.63 o 
 -15   6   6       83.39       59.93     62.43 o 
 -14   6   6      330.14      283.90     61.31 o 
 -13   6   6     1189.70     1385.84    124.48 o 
 -12   6   6     1374.81     1284.17     81.75 o 
 -11   6   6     1472.70     1555.02     86.46 o 
 -10   6   6      613.95      617.01     56.07 o 
  -9   6   6     3815.94     3991.28    123.54 o 
  -8   6   6      177.52      117.40     30.33 o 
  -7   6   6      309.21      281.44     35.41 o 
  -6   6   6     3855.04     4429.53    129.94 o 
  -5   6   6     1718.86     1662.67     55.31 o 
  -4   6   6     7578.44     7576.23    124.84 o 
  -3   6   6        8.19       27.73     19.07 o 
  -2   6   6     2418.44     2145.03     58.78 o 
  -1   6   6     1197.66     1063.83     39.24 o 
   0   6   6      228.84      148.53     23.50 o 
   1   6   6     6186.79     6334.09    123.80 o 
   2   6   6     2017.10     2201.55     66.59 o 
   3   6   6     4384.77     4285.37     83.43 o 
   4   6   6      137.20      119.85     21.41 o 
   5   6   6     6304.99     6268.92    113.08 o 
   6   6   6     4654.32     4791.66    107.52 o 
   7   6   6      893.95      830.91     58.89 o 
   8   6   6     2379.47     2242.04     94.47 o 
   9   6   6      526.35      468.48     51.92 o 
  10   6   6     1047.57     1115.89     81.75 o 
  11   6   6      300.24      262.89     55.72 o 
  12   6   6      564.97      487.18    142.08 o 
  13   6   6      477.89      442.65     92.08 o 
  14   6   6       19.84       48.05     79.33 o 
  15   6   6      227.76      276.97     99.64 o 
  16   6   6        5.66        0.00    115.58 o 
 -18   7   6        0.42        0.00     81.46 o 
 -17   7   6      344.23      332.72     86.17 o 
 -16   7   6      205.52       82.70     71.77 o 
 -15   7   6        7.75        1.88     62.31 o 
 -14   7   6     1241.49     1230.53    113.17 o 
 -13   7   6      544.05      532.19     64.43 o 
 -12   7   6      191.83      177.99     48.66 o 
 -11   7   6       13.72       42.56     41.99 o 
 -10   7   6     4405.27     4548.29    171.99 o 
  -9   7   6       91.66       12.65     33.76 o 
  -8   7   6      945.19      837.36     60.66 o 
  -7   7   6     3019.91     3245.07    161.31 o 
  -6   7   6      556.56      512.60     48.12 o 
  -5   7   6     1476.83     1463.88     64.47 o 
  -4   7   6       20.62       23.91     20.90 o 
  -3   7   6     3472.58     3468.80    123.02 o 
  -2   7   6     5758.85     5984.97    108.19 o 
  -1   7   6     9961.60    10081.73    151.23 o 
   0   7   6       71.05       53.08     19.22 o 
   1   7   6       19.35        0.00     25.12 o 
   2   7   6      603.02      532.76     53.18 o 
   3   7   6        2.55        0.00     20.10 o 
   4   7   6     3141.48     3368.70     84.58 o 
   5   7   6     1409.54     1269.19     78.47 o 
   6   7   6      568.61      486.85     41.78 o 
   7   7   6      279.68      162.38     56.33 o 
   8   7   6      108.31       56.15     41.63 o 
   9   7   6      349.21      283.81     53.08 o 
  10   7   6      226.12      230.16     62.87 o 
  11   7   6      216.65      242.44     64.88 o 
  12   7   6      939.90      929.25     98.55 o 
  13   7   6       42.76        0.00     74.43 o 
  14   7   6      595.99      665.61    133.00 o 
  15   7   6        2.57       68.04     84.50 o 
 -17   8   6       56.11       55.69     82.70 o 
 -16   8   6      109.50      123.49     74.47 o 
 -15   8   6       75.58       92.62     72.16 o 
 -14   8   6      370.25      287.55     63.21 o 
 -13   8   6      351.98      347.00     58.95 o 
 -12   8   6      963.90      920.05     99.02 o 
 -11   8   6      663.42      527.38     82.38 o 
 -10   8   6      123.30      112.26     45.06 o 
  -9   8   6      401.99      431.29     53.37 o 
  -8   8   6       48.69       89.12     37.13 o 
  -7   8   6      688.71      700.90     52.58 o 
  -6   8   6      150.42      126.33     31.44 o 
  -5   8   6       82.66       51.36     29.98 o 
  -4   8   6      222.45      175.70     34.24 o 
  -3   8   6     1392.62     1273.51     77.33 o 
  -2   8   6      402.12      413.31     49.83 o 
  -1   8   6      196.54      257.57     27.45 o 
   0   8   6       27.48       11.04     19.04 o 
   1   8   6     1293.48     1494.03     84.78 o 
   2   8   6       93.77       77.08     34.49 o 
   3   8   6     1987.58     2027.02     84.62 o 
   4   8   6     1885.65     1904.50     82.89 o 
   5   8   6      527.02      518.20     38.46 o 
   6   8   6      286.29      318.86     40.82 o 
   7   8   6      226.86      251.42     79.63 o 
   8   8   6     1653.08     1697.62    106.72 o 
   9   8   6      636.21      624.87     80.94 o 
  10   8   6       28.81        0.00     73.11 o 
  11   8   6      738.57      648.25     87.61 o 
  12   8   6      873.77      779.38     94.60 o 
  13   8   6      442.05      394.74    104.39 o 
  14   8   6       53.47       70.69     81.90 o 
 -16   9   6        1.91       95.19     82.04 o 
 -15   9   6      134.67      138.94     68.72 o 
 -14   9   6      194.19      179.23     61.32 o 
 -13   9   6        4.69       10.50     52.56 o 
 -12   9   6        7.25       28.63     47.78 o 
 -11   9   6      800.82      754.33     72.12 o 
 -10   9   6     2374.61     2250.71    107.95 o 
  -9   9   6      921.33      954.73     77.19 o 
  -8   9   6      221.29      100.59     47.26 o 
  -7   9   6        2.14       42.78     35.45 o 
  -6   9   6       59.75       52.74     34.84 o 
  -5   9   6       32.01        0.00     29.89 o 
  -4   9   6      405.48      320.54     41.36 o 
  -3   9   6       47.29      122.64     33.54 o 
  -2   9   6      940.61      858.52     48.51 o 
  -1   9   6      129.19       86.87     24.72 o 
   0   9   6     3420.41     3305.82    146.83 o 
   1   9   6      596.90      599.31     54.12 o 
   2   9   6     1885.24     1927.00     90.65 o 
   3   9   6      177.20      178.97     41.11 o 
   4   9   6     1345.15     1384.49     80.18 o 
   5   9   6      200.90      158.77     29.04 o 
   6   9   6      425.26      524.61     66.93 o 
   7   9   6     1092.10     1030.31     73.16 o 
   8   9   6      162.33      146.73     61.98 o 
   9   9   6       75.03      122.32     53.56 o 
  10   9   6      231.99      325.67     71.91 o 
  11   9   6     1196.20     1429.74    117.27 o 
  12   9   6      260.29      147.20     73.89 o 
  13   9   6      111.37      173.49     85.82 o 
  14   9   6       72.29       26.64    108.26 o 
 -16  10   6        4.97       78.46    133.27 o 
 -15  10   6       13.28       14.96     73.64 o 
 -14  10   6        4.53        0.00     66.42 o 
 -13  10   6        7.63        7.65     65.98 o 
 -12  10   6        5.04        0.00     57.92 o 
 -11  10   6      206.48      129.03     92.79 o 
 -10  10   6       42.79       58.31     49.96 o 
  -9  10   6       13.96        0.00     42.82 o 
  -8  10   6      354.82      356.84     58.05 o 
  -7  10   6      197.75      153.85     43.92 o 
  -6  10   6        3.86        7.05     34.71 o 
  -5  10   6       37.47       41.05     36.41 o 
  -4  10   6      955.18     1033.26     76.09 o 
  -3  10   6        0.22       14.71     33.22 o 
  -2  10   6        7.77       31.91     29.87 o 
  -1  10   6      101.41      102.21     29.23 o 
   0  10   6       81.75       73.30     25.57 o 
   1  10   6      598.77      663.18     59.87 o 
   2  10   6      992.63      812.96     64.63 o 
   3  10   6      113.45       56.97     39.01 o 
   4  10   6      217.57      181.15     48.26 o 
   5  10   6        1.85        0.00     44.12 o 
   6  10   6       18.10       37.81     36.29 o 
   7  10   6       23.92       48.67     45.24 o 
   8  10   6       36.62        0.00     44.63 o 
   9  10   6      204.70      190.43     58.54 o 
  10  10   6        1.55        0.00     58.94 o 
  11  10   6       70.81       23.89     64.55 o 
  12  10   6       18.80       56.49     71.95 o 
  13  10   6      183.51       63.74    113.91 o 
 -15  11   6       13.95        0.00     85.50 o 
 -14  11   6      100.46        5.46     72.13 o 
 -13  11   6       60.35      100.25     69.74 o 
 -12  11   6       25.41       51.33     66.33 o 
 -11  11   6      411.15      307.77    104.55 o 
 -10  11   6      133.32        0.00     56.49 o 
  -9  11   6       69.33       60.59     54.93 o 
  -8  11   6      190.49      166.46     58.19 o 
  -7  11   6       14.35        5.52     49.56 o 
  -6  11   6      189.77      167.73     50.80 o 
  -5  11   6     2285.04     2461.53    152.06 o 
  -4  11   6      238.40      232.45     46.94 o 
  -3  11   6      160.14      114.92     42.82 o 
  -2  11   6       50.80       71.68     34.86 o 
  -1  11   6     1936.91     1950.05     84.44 o 
   0  11   6      752.72      825.46     59.79 o 
   1  11   6       61.36       10.37     39.66 o 
   2  11   6      913.49      936.33     72.20 o 
   3  11   6       84.61      109.24     43.33 o 
   4  11   6       19.31        0.00     43.19 o 
   5  11   6      205.70      109.15     88.84 o 
   6  11   6      554.45      272.73     91.01 o 
   7  11   6       65.14        0.00     40.60 o 
   8  11   6        7.20       54.55     49.82 o 
   9  11   6       22.10        0.00     52.94 o 
  10  11   6       89.20       40.39     59.95 o 
  11  11   6       14.08        0.00     66.62 o 
  12  11   6        2.83        0.00     67.97 o 
 -14  12   6        6.96        0.00     88.01 o 
 -13  12   6       98.08      123.80     77.56 o 
 -12  12   6        0.41       50.38     73.56 o 
 -11  12   6       38.82        0.00     66.85 o 
 -10  12   6       52.90       80.21     66.38 o 
  -9  12   6        9.75        0.00     57.85 o 
  -8  12   6       93.68        0.00     58.43 o 
  -7  12   6       52.42        0.00     53.62 o 
  -6  12   6      451.60      501.80     87.03 o 
  -5  12   6      319.52      204.01     53.27 o 
  -4  12   6      155.32       55.18     43.83 o 
  -3  12   6       64.26       78.63     42.56 o 
  -2  12   6      461.66      379.05     61.42 o 
  -1  12   6       62.06       81.88     38.91 o 
   0  12   6       61.30       75.91     36.33 o 
   1  12   6      254.45      218.06     56.27 o 
   2  12   6      221.21      213.96     53.00 o 
   3  12   6      645.06      811.60     71.50 o 
   4  12   6      280.14      217.06     61.25 o 
   5  12   6      105.10      152.17     67.22 o 
   6  12   6      183.80      149.29     71.23 o 
   7  12   6        0.33        0.00     67.33 o 
   8  12   6      879.83      983.53     79.53 o 
   9  12   6       12.47        0.00     56.00 o 
  10  12   6       83.87       71.59     63.25 o 
  11  12   6        5.78       98.98     70.36 o 
 -12  13   6      120.98       81.49     91.54 o 
 -11  13   6       72.53      123.42     75.74 o 
 -10  13   6       52.26       53.28     65.96 o 
  -9  13   6        3.83       37.07     63.26 o 
  -8  13   6      267.90      245.10     68.35 o 
  -7  13   6       51.22       53.12     60.79 o 
  -6  13   6       71.67      155.11     61.02 o 
  -5  13   6      139.93      188.65     54.73 o 
  -4  13   6      131.46      127.99     49.39 o 
  -3  13   6        2.69        0.00     41.38 o 
  -2  13   6      138.14       47.71     42.29 o 
  -1  13   6      620.79      508.26    101.37 o 
   0  13   6       25.75        0.00     38.07 o 
   1  13   6        7.55        0.00     50.53 o 
   2  13   6      460.10      530.41     93.32 o 
   3  13   6        7.99        0.51     52.00 o 
   4  13   6      146.12      158.46     71.98 o 
   5  13   6        1.22        0.00     66.78 o 
   6  13   6      218.66      192.25     89.50 o 
   7  13   6       49.29       68.92     86.83 o 
   8  13   6       14.95        0.00     77.30 o 
   9  13   6      595.05      750.68    122.51 o 
  10  13   6       52.45      141.52     65.91 o 
 -11  14   6      249.38      221.16    117.70 o 
 -10  14   6        0.83       30.50     84.95 o 
  -9  14   6       14.47       86.85     69.73 o 
  -8  14   6      242.61      166.00     71.90 o 
  -7  14   6      416.23      365.06     75.42 o 
  -6  14   6      235.84      208.13     70.18 o 
  -5  14   6      215.18      165.21     60.80 o 
  -4  14   6      424.96      475.75     66.99 o 
  -3  14   6      105.18       95.99     50.06 o 
  -2  14   6      146.49      157.31     51.43 o 
  -1  14   6        7.86        0.00     46.82 o 
   0  14   6      317.42      500.40     75.48 o 
   1  14   6      523.60      338.47     89.89 o 
   2  14   6        9.82       16.53     60.20 o 
   3  14   6       88.59       95.09     63.54 o 
   4  14   6       24.66       26.01     77.03 o 
   5  14   6      206.45      209.67     90.41 o 
   6  14   6        0.67        0.00     74.96 o 
   7  14   6       33.01       45.69    100.93 o 
   8  14   6      245.33      309.14    109.22 o 
  -8  15   6      106.01       96.48    104.72 o 
  -7  15   6      248.95      109.24     66.38 o 
  -6  15   6      243.61      106.20     64.76 o 
  -5  15   6      189.32      285.78     71.90 o 
  -4  15   6        3.34       20.35     51.61 o 
  -3  15   6      239.18      208.02     61.28 o 
  -2  15   6       58.90       14.14     53.46 o 
  -1  15   6      151.73       65.98     54.79 o 
   0  15   6      364.81      481.44     90.53 o 
   1  15   6      149.23       99.64     74.70 o 
   2  15   6      220.68      149.23     70.58 o 
   3  15   6       13.09        0.00     74.19 o 
   4  15   6      282.96      359.90    101.46 o 
   5  15   6      119.76        0.00     87.25 o 
   6  15   6       86.94      124.39    119.11 o 
  -5  16   6       16.22       44.36    108.83 o 
  -4  16   6      351.40      342.18     85.43 o 
  -3  16   6       18.40      145.60     62.97 o 
  -2  16   6      219.74      237.00     79.71 o 
  -1  16   6      482.40      427.29     82.87 o 
   0  16   6      276.12      198.91    136.71 o 
   1  16   6      204.33      231.49    104.38 o 
   2  16   6        3.49        0.00     84.89 o 
   3  16   6      732.32      805.75    140.57 o 
 -19   1   7       18.32        0.00     77.87 o 
 -18   1   7      158.77      219.91     90.33 o 
 -17   1   7      106.60       50.44     77.95 o 
 -16   1   7      225.34      120.80    107.84 o 
 -15   1   7      733.52      690.84     92.45 o 
 -14   1   7     1652.36     1455.18    116.06 o 
 -13   1   7     1283.61     1205.90     94.01 o 
 -12   1   7      256.92      239.27     45.18 o 
 -11   1   7        1.47        0.00     27.76 o 
 -10   1   7     1287.37     1374.69     60.03 o 
  -9   1   7       14.31        7.82     22.16 o 
  -8   1   7      215.28      204.68     44.75 o 
  -7   1   7      340.62      317.44     31.94 o 
  -6   1   7      126.11      126.35     20.71 o 
  -5   1   7      158.47      160.73     20.08 o 
  -4   1   7      203.52      170.54     19.09 o 
  -3   1   7     3889.20     3285.34     74.16 o 
  -2   1   7     4842.18     4849.57     83.81 o 
  -1   1   7       88.51      103.93     18.77 o 
   0   1   7      122.18       93.05     18.07 o 
   1   1   7     1080.44     1394.65     52.35 o 
   2   1   7       48.53       11.16     15.45 o 
   3   1   7      265.83      278.37     25.31 o 
   4   1   7        9.73        4.64     17.05 o 
   5   1   7     3146.70     3639.74     76.49 o 
   6   1   7     1211.46     1039.57     44.61 o 
   7   1   7      301.66      314.56     33.78 o 
   8   1   7      343.67      305.64     35.34 o 
   9   1   7       90.97       81.36     33.66 o 
  10   1   7      660.53      787.60     81.75 o 
  11   1   7       51.67       74.35     41.37 o 
  12   1   7       16.53        0.00     40.74 o 
  13   1   7        8.77        0.00     42.82 o 
  14   1   7       29.59       44.05     58.83 o 
  15   1   7       38.82       20.28     62.78 o 
  16   1   7        0.50        1.89     76.32 o 
 -19   2   7       14.69        0.00     80.87 o 
 -18   2   7       90.70       76.27     83.52 o 
 -17   2   7      225.27       97.20     76.98 o 
 -16   2   7      320.43      366.97     80.49 o 
 -15   2   7       53.80       91.97     60.20 o 
 -14   2   7      777.16      785.03    105.17 o 
 -13   2   7      290.59      302.80     64.63 o 
 -12   2   7      692.40      610.33     65.37 o 
 -11   2   7     1837.28     1995.89     86.32 o 
 -10   2   7       27.32       72.65     27.01 o 
  -9   2   7       47.02       86.71     25.31 o 
  -8   2   7     1437.14     1557.75     59.41 o 
  -7   2   7    28005.28    29432.57    394.60 o 
  -6   2   7     1069.05     1045.75     40.71 o 
  -5   2   7     3813.12     3402.83     81.17 o 
  -4   2   7     1405.49     1556.24     54.46 o 
  -3   2   7        7.54       12.91     13.92 o 
  -2   2   7     2471.51     2814.30     57.51 o 
  -1   2   7      107.69       31.30     16.44 o 
   0   2   7     1721.29     1520.27     47.36 o 
   1   2   7     7435.31     7727.55    131.89 o 
   2   2   7      391.67      227.20     27.35 o 
   3   2   7       76.81       34.37     17.77 o 
   4   2   7     6342.11     6395.81    109.81 o 
   5   2   7     4731.38     5324.52     99.72 o 
   6   2   7       13.35        2.86     20.06 o 
   7   2   7      591.20      628.60     42.07 o 
   8   2   7      493.70      426.70     39.67 o 
   9   2   7       74.59       21.33     32.00 o 
  10   2   7        6.64        0.00     36.49 o 
  11   2   7       36.33       18.05     41.16 o 
  12   2   7      410.43      360.27     64.01 o 
  13   2   7      223.47      154.95     56.36 o 
  14   2   7      740.59      747.67     88.03 o 
  15   2   7      490.75      538.48     91.23 o 
  16   2   7        8.28        0.00     75.41 o 
 -19   3   7       64.11       59.97     85.80 o 
 -18   3   7      257.74      260.80     92.65 o 
 -17   3   7       43.79      130.95     73.67 o 
 -16   3   7       33.17      144.86     66.77 o 
 -15   3   7     1433.70     1398.15    121.18 o 
 -14   3   7     2157.75     1935.70    126.86 o 
 -13   3   7       80.06       81.09     42.24 o 
 -12   3   7      789.92      770.79     63.13 o 
 -11   3   7       39.36       13.31     33.54 o 
 -10   3   7      621.26      640.38     55.06 o 
  -9   3   7      490.08      434.32     35.91 o 
  -8   3   7    10655.98    11483.04    174.27 o 
  -7   3   7     1372.97     1625.04     55.41 o 
  -6   3   7     4201.04     4426.32     85.84 o 
  -5   3   7     4021.45     4052.09     73.62 o 
  -4   3   7     4904.61     4987.52     85.14 o 
  -3   3   7     9803.67     9586.93    135.04 o 
  -2   3   7     1272.97     1453.68     40.36 o 
  -1   3   7     8554.36     8591.75    121.99 o 
   0   3   7      125.53       74.11     21.00 o 
   1   3   7     4216.32     4155.33     75.82 o 
   2   3   7      127.95      121.39     21.86 o 
   3   3   7      960.29     1157.49     44.13 o 
   4   3   7    10744.26    11309.14    170.32 o 
   5   3   7      325.59      304.86     28.97 o 
   6   3   7     3749.65     3750.06     98.37 o 
   7   3   7      233.04      255.86     33.81 o 
   8   3   7     1659.45     2027.55     84.17 o 
   9   3   7        2.40        0.00     31.24 o 
  10   3   7     2136.95     2503.07    100.50 o 
  11   3   7     1703.29     1588.74    112.73 o 
  12   3   7       17.28        1.96     47.39 o 
  13   3   7      116.92      101.08     57.55 o 
  14   3   7       13.76        0.00     56.71 o 
  15   3   7      540.56      495.46     96.88 o 
  16   3   7       70.22       87.85     79.85 o 
 -19   4   7      250.34      279.03    102.83 o 
 -18   4   7      255.89       94.86    108.50 o 
 -17   4   7      563.53      606.77     95.42 o 
 -16   4   7     1087.53     1266.37    115.42 o 
 -15   4   7     1326.54     1278.03    112.49 o 
 -14   4   7      671.55      558.81     80.99 o 
 -13   4   7      188.50      172.90     45.46 o 
 -12   4   7      197.44      170.74     45.54 o 
 -11   4   7      672.82      617.25     55.74 o 
 -10   4   7      271.15      261.26     41.56 o 
  -9   4   7     2345.81     2075.64     77.65 o 
  -8   4   7      496.94      636.76     43.33 o 
  -7   4   7     3165.46     2982.38     78.34 o 
  -6   4   7    15513.73    16287.43    228.98 o 
  -5   4   7    15335.77    14800.36    198.66 o 
  -4   4   7     2836.50     3074.86     65.76 o 
  -3   4   7     2808.71     2797.31     59.14 o 
  -2   4   7     4633.80     4547.40     82.36 o 
  -1   4   7     4354.27     4766.16     81.13 o 
   0   4   7     8003.18     8328.09    127.31 o 
   1   4   7     1213.10      995.19     35.35 o 
   2   4   7     1461.06     1422.47     44.51 o 
   3   4   7    14021.67    14748.97    201.78 o 
   4   4   7      642.69      531.97     33.79 o 
   5   4   7     8248.00     8631.83    147.98 o 
   6   4   7      703.53      650.11     43.30 o 
   7   4   7     7131.58     6753.72    155.46 o 
   8   4   7      177.91      124.36     45.48 o 
   9   4   7     1625.17     1500.22     81.89 o 
  10   4   7      354.93      310.00     50.55 o 
  11   4   7      262.51      222.18     59.54 o 
  12   4   7      485.17      375.46     67.61 o 
  13   4   7       18.69        0.00     51.74 o 
  14   4   7     1007.09     1062.02    108.29 o 
  15   4   7      109.23       86.26     76.15 o 
  16   4   7      281.01      200.85     90.82 o 
 -18   5   7      323.29      365.50     90.72 o 
 -17   5   7      262.35      229.63     82.58 o 
 -16   5   7      367.09      416.38     83.39 o 
 -15   5   7     1266.56     1565.34    123.19 o 
 -14   5   7       93.50       78.29     55.44 o 
 -13   5   7     1868.03     2038.71    101.88 o 
 -12   5   7      541.08      654.13     61.67 o 
 -11   5   7     1560.07     1381.36     78.34 o 
 -10   5   7     2650.96     2741.33    105.36 o 
  -9   5   7      609.06      623.63     55.25 o 
  -8   5   7     6638.40     6911.29    144.53 o 
  -7   5   7       10.99        0.00     21.06 o 
  -6   5   7    12047.31    11671.44    184.62 o 
  -5   5   7     6387.02     6980.90    123.80 o 
  -4   5   7    21764.49    22243.56    308.03 o 
  -3   5   7       70.83       57.34     17.60 o 
  -2   5   7     8633.97     8804.39    141.40 o 
  -1   5   7      626.32      705.86     33.30 o 
   0   5   7     4420.82     4557.01     83.65 o 
   1   5   7     2742.86     2626.30     63.70 o 
   2   5   7     3969.77     3986.10     75.64 o 
   3   5   7      113.97       96.38     20.27 o 
   4   5   7     4043.53     4152.35     84.29 o 
   5   5   7        8.82        0.00     21.17 o 
   6   5   7     1470.92     1376.40     65.02 o 
   7   5   7        6.08       34.22     29.30 o 
   8   5   7     2642.92     2767.55    100.29 o 
   9   5   7     3355.05     3379.92    144.42 o 
  10   5   7      132.23      100.37     46.84 o 
  11   5   7     3887.08     3617.97    142.35 o 
  12   5   7       38.20       54.17     54.55 o 
  13   5   7     1764.95     1891.46    160.40 o 
  14   5   7       56.61      127.59     71.28 o 
  15   5   7      449.31      397.11     93.55 o 
  16   5   7      368.58      367.77    210.91 o 
 -18   6   7        0.66        3.15     76.72 o 
 -17   6   7      654.40      796.28    128.59 o 
 -16   6   7      464.08      424.61     85.56 o 
 -15   6   7      739.91      700.96     93.14 o 
 -14   6   7      836.22      826.51     75.45 o 
 -13   6   7        1.69        9.83     42.77 o 
 -12   6   7     2596.63     2576.59    113.52 o 
 -11   6   7       22.08       10.38     37.08 o 
 -10   6   7     1060.44     1066.28     69.92 o 
  -9   6   7     3356.53     3645.11    119.18 o 
  -8   6   7     1724.56     1561.99     94.17 o 
  -7   6   7     2457.23     2627.41     90.61 o 
  -6   6   7     4327.59     4963.97    137.08 o 
  -5   6   7     2574.05     2870.73     75.92 o 
  -4   6   7     1488.32     1465.09     56.39 o 
  -3   6   7       25.08       57.45     20.51 o 
  -2   6   7    10599.70    10726.77    184.10 o 
  -1   6   7     3325.67     3433.35     85.80 o 
   0   6   7     7834.98     7739.51    130.28 o 
   1   6   7       77.74       90.51     20.73 o 
   2   6   7     7066.73     6867.46    117.44 o 
   3   6   7    13651.02    13708.61    207.44 o 
   4   6   7     2502.65     2567.02     69.52 o 
   5   6   7     3196.23     3187.97     79.33 o 
   6   6   7       32.79       13.74     27.87 o 
   7   6   7     3622.06     3698.52    126.74 o 
   8   6   7      264.51      258.45     59.82 o 
   9   6   7     3511.10     3857.42    174.42 o 
  10   6   7     5210.28     5216.07    179.26 o 
  11   6   7      880.28      911.35     84.95 o 
  12   6   7     1284.54     1240.47    175.13 o 
  13   6   7        6.57        0.00     69.52 o 
  14   6   7      687.69      702.23    137.23 o 
  15   6   7       35.71       54.14     84.53 o 
 -18   7   7      414.00      650.20    110.20 o 
 -17   7   7      338.42      403.08     91.40 o 
 -16   7   7      788.64      754.37    102.60 o 
 -15   7   7     1010.10     1007.45    126.97 o 
 -14   7   7       80.10      121.34     55.98 o 
 -13   7   7     1897.23     1961.17    105.54 o 
 -12   7   7      502.03      543.80     68.96 o 
 -11   7   7     3137.69     3307.37    124.53 o 
 -10   7   7     3188.00     3217.49    119.37 o 
  -9   7   7     1245.67     1640.57     92.03 o 
  -8   7   7     1691.97     1712.95     75.81 o 
  -7   7   7      228.48      266.11     37.35 o 
  -6   7   7     7908.41     8240.93    163.57 o 
  -5   7   7     2862.40     3179.13    103.81 o 
  -4   7   7     2295.54     2157.54     73.52 o 
  -3   7   7     4518.08     4851.47    108.56 o 
  -2   7   7     1226.17     1241.42     61.76 o 
  -1   7   7    12200.43    13158.74    195.88 o 
   0   7   7     2233.05     2269.06     66.20 o 
   1   7   7    16075.25    16048.56    285.91 o 
   2   7   7     6008.45     5912.17    135.31 o 
   3   7   7     4471.71     4396.41     95.72 o 
   4   7   7      829.25      798.06     43.32 o 
   5   7   7     1323.03     1371.57     57.86 o 
   6   7   7     2732.20     2861.08    101.55 o 
   7   7   7       42.12       29.14     37.85 o 
   8   7   7     3244.52     3348.32    165.87 o 
   9   7   7     5132.82     6084.74    190.86 o 
  10   7   7     1290.93     1396.64    175.74 o 
  11   7   7     1391.09     1171.94    105.46 o 
  12   7   7       61.33       54.85     73.01 o 
  13   7   7     1661.49     1960.16    222.87 o 
  14   7   7        1.77        0.00     85.33 o 
  15   7   7      307.72      290.02    118.11 o 
 -17   8   7      337.35      227.99     89.76 o 
 -16   8   7      364.54      427.61    133.97 o 
 -15   8   7      293.25      221.01     66.08 o 
 -14   8   7     1797.72     1818.95    108.94 o 
 -13   8   7       85.46      113.54     51.19 o 
 -12   8   7     2944.55     2765.90    159.49 o 
 -11   8   7     3188.96     3360.36    129.58 o 
 -10   8   7     1160.24     1451.54    105.79 o 
  -9   8   7     1885.88     2101.49     96.82 o 
  -8   8   7      453.83      506.02     47.47 o 
  -7   8   7     8258.86     8202.15    171.40 o 
  -6   8   7       50.47       41.66     32.33 o 
  -5   8   7     3409.81     3363.23    109.20 o 
  -4   8   7     7468.91     7748.13    161.05 o 
  -3   8   7     7079.29     7106.05    140.87 o 
  -2   8   7     4255.95     4637.66    151.22 o 
  -1   8   7        0.98        0.00     20.60 o 
   0   8   7     8950.34     9475.43    172.81 o 
   1   8   7       18.87        4.07     31.64 o 
   2   8   7     7776.16     8212.20    180.69 o 
   3   8   7      971.32      736.46     88.37 o 
   4   8   7     1210.58     1327.54     69.55 o 
   5   8   7     3617.30     3462.10     97.94 o 
   6   8   7      781.44      746.73     61.08 o 
   7   8   7     1734.79     1560.95    101.31 o 
   8   8   7     3392.79     3387.37    132.77 o 
   9   8   7     5130.93     5285.84    180.43 o 
  10   8   7     4060.51     4678.77    215.68 o 
  11   8   7      200.96      157.63     68.64 o 
  12   8   7     1623.21     1763.29    141.63 o 
  13   8   7       12.57       45.25     73.28 o 
  14   8   7      608.65      637.83    144.49 o 
 -16   9   7      689.17      771.30    112.16 o 
 -15   9   7      394.38      457.21     74.70 o 
 -14   9   7      296.63      347.31     67.32 o 
 -13   9   7     3191.97     3594.11    158.11 o 
 -12   9   7       68.21       38.94     47.48 o 
 -11   9   7     1263.04     1094.12     86.55 o 
 -10   9   7     1198.00     1371.37     93.08 o 
  -9   9   7      329.19      203.29     52.14 o 
  -8   9   7     1533.70     1374.40    112.36 o 
  -7   9   7       75.28       67.47     38.21 o 
  -6   9   7     4819.71     4588.22    135.55 o 
  -5   9   7      706.98      692.34     55.31 o 
  -4   9   7     3181.50     3163.44    109.62 o 
  -3   9   7    10654.98    10988.66    235.39 o 
  -2   9   7      403.17      269.81     47.29 o 
  -1   9   7    10052.79     9658.12    167.44 o 
   0   9   7      275.97      255.81     35.92 o 
   1   9   7     3592.31     3589.65    123.01 o 
   2   9   7     1840.51     2241.33     98.89 o 
   3   9   7     2772.26     2799.88    107.06 o 
   4   9   7     4570.61     4559.58    180.58 o 
   5   9   7       30.67        1.13     24.25 o 
   6   9   7     3268.39     3223.01    137.04 o 
   7   9   7      112.55       99.63     45.60 o 
   8   9   7     6391.83     6764.84    287.68 o 
   9   9   7     4269.55     4304.45    303.85 o 
  10   9   7     1278.13     1464.22    115.95 o 
  11   9   7      549.62      670.31     92.30 o 
  12   9   7        0.68        9.65     79.34 o 
  13   9   7     1050.64     1177.34    146.07 o 
 -16  10   7      479.75      571.03    182.82 o 
 -15  10   7      199.78      302.09     89.83 o 
 -14  10   7     2032.53     1999.08    218.19 o 
 -13  10   7        0.01        0.00     55.96 o 
 -12  10   7     1584.30     1888.38    124.85 o 
 -11  10   7      492.27      481.20     68.97 o 
 -10  10   7     1868.54     1728.46    106.83 o 
  -9  10   7     1489.00     1629.06    103.10 o 
  -8  10   7       30.97       20.57     47.67 o 
  -7  10   7     5623.01     5804.01    161.04 o 
  -6  10   7      153.21      174.82     44.01 o 
  -5  10   7    10273.30    10182.17    218.19 o 
  -4  10   7     3441.94     3464.73    143.74 o 
  -3  10   7     2874.58     2774.22     99.51 o 
  -2  10   7     6589.97     6420.15    151.42 o 
  -1  10   7      182.32      132.53     29.92 o 
   0  10   7     4417.18     4383.42    149.61 o 
   1  10   7      747.47      733.07     64.16 o 
   2  10   7     3695.94     3435.75    155.57 o 
   3  10   7     1288.21     1397.63     80.67 o 
   4  10   7      570.65      519.34     62.74 o 
   5  10   7     2737.01     2878.84    141.79 o 
   6  10   7      423.58      412.78     60.71 o 
   7  10   7     2727.22     3031.53    128.92 o 
   8  10   7     1028.93     1139.05     87.07 o 
   9  10   7     1262.25     1267.70    161.73 o 
  10  10   7      572.14      497.82     84.95 o 
  11  10   7       15.53       75.83     67.08 o 
  12  10   7     1266.88     1315.19    122.02 o 
  13  10   7        1.71      149.24    112.74 o 
 -15  11   7      409.21      517.05    111.15 o 
 -14  11   7       14.42       18.86     77.45 o 
 -13  11   7     1951.72     2350.58    178.66 o 
 -12  11   7       95.47       57.94     66.37 o 
 -11  11   7      863.46      903.22     95.01 o 
 -10  11   7      910.93      738.85     87.97 o 
  -9  11   7      950.57      915.76     88.79 o 
  -8  11   7     2441.71     2639.98    152.88 o 
  -7  11   7       19.77        0.00     46.82 o 
  -6  11   7     8051.35     8187.35    212.06 o 
  -5  11   7      613.49      638.80     60.41 o 
  -4  11   7     3312.14     3491.65    120.70 o 
  -3  11   7     2438.40     2738.93    122.47 o 
  -2  11   7      963.74     1055.37     64.78 o 
  -1  11   7     3645.93     3443.29    127.14 o 
   0  11   7      129.20       82.20     42.89 o 
   1  11   7     1621.94     1545.65     90.89 o 
   2  11   7      367.70      382.61     56.42 o 
   3  11   7     1996.23     2082.08    100.61 o 
   4  11   7     6130.20     6798.44    190.76 o 
   5  11   7      170.83       95.69     60.36 o 
   6  11   7     1286.71     1513.87    123.33 o 
   7  11   7        1.02        0.00     41.15 o 
   8  11   7     2661.99     2714.51    140.03 o 
   9  11   7      256.20      375.81     65.64 o 
  10  11   7      169.44      166.64     69.91 o 
  11  11   7     1198.26     1087.76    113.06 o 
  12  11   7       23.19        0.00     90.92 o 
 -13  12   7       34.06       71.76     77.49 o 
 -12  12   7     1478.23     1777.65    134.23 o 
 -11  12   7        7.77        2.17     66.97 o 
 -10  12   7      349.28      290.10     73.84 o 
  -9  12   7      981.23     1074.13    100.48 o 
  -8  12   7      281.75      275.39     75.75 o 
  -7  12   7     2117.86     2070.45    125.83 o 
  -6  12   7      950.33      911.73     79.50 o 
  -5  12   7     1673.34     1868.82    105.32 o 
  -4  12   7      292.14      309.33     54.19 o 
  -3  12   7     1014.49      943.91     81.53 o 
  -2  12   7     2597.10     2582.79    107.41 o 
  -1  12   7      322.65      240.65     51.52 o 
   0  12   7     2219.84     2269.91    112.51 o 
   1  12   7     1079.01     1130.12    111.50 o 
   2  12   7     2233.32     2212.72    131.66 o 
   3  12   7     2272.69     2422.52    113.49 o 
   4  12   7      515.19      485.36     77.36 o 
   5  12   7     2972.46     2743.84    163.68 o 
   6  12   7        2.11       20.38     64.57 o 
   7  12   7     1565.37     1917.88    145.30 o 
   8  12   7       37.96       26.72     70.29 o 
   9  12   7      696.76      667.44     89.84 o 
  10  12   7      613.76      619.38    121.93 o 
  11  12   7       80.96      106.07    104.35 o 
 -12  13   7       51.64      116.09     92.22 o 
 -11  13   7     1401.95     1188.13    183.96 o 
 -10  13   7      351.43      405.39     77.96 o 
  -9  13   7      369.64      327.49     79.53 o 
  -8  13   7     1196.93     1705.09    123.73 o 
  -7  13   7       20.12        0.00     56.77 o 
  -6  13   7     1248.30     1144.24     91.17 o 
  -5  13   7      825.28      696.53     78.48 o 
  -4  13   7     1012.48     1131.10     97.47 o 
  -3  13   7      751.31      637.07     65.85 o 
  -2  13   7      106.26      106.17     46.53 o 
  -1  13   7     1327.14     1305.90    119.11 o 
   0  13   7       30.88       37.67     52.90 o 
   1  13   7     2900.23     3238.83    150.09 o 
   2  13   7      346.05      315.54     71.06 o 
   3  13   7      802.98      790.58     86.72 o 
   4  13   7     1766.54     2100.29    162.93 o 
   5  13   7       10.47       48.63     77.52 o 
   6  13   7      540.69      272.34    128.95 o 
   7  13   7      285.11      240.48     96.26 o 
   8  13   7      740.19      585.79    106.02 o 
   9  13   7      202.92       61.43     87.03 o 
 -10  14   7      281.51       92.53     98.03 o 
  -9  14   7      826.15     1004.44    111.52 o 
  -8  14   7      275.45      282.48     78.42 o 
  -7  14   7      903.71      920.48    115.62 o 
  -6  14   7       36.71        0.00     58.06 o 
  -5  14   7      341.79      401.81     68.40 o 
  -4  14   7      412.83      414.62     61.87 o 
  -3  14   7      602.30      447.08     65.54 o 
  -2  14   7     1006.01      948.48     76.29 o 
  -1  14   7       16.74        0.00     44.88 o 
   0  14   7     1609.18     1738.96    124.59 o 
   1  14   7       48.17        0.00     57.88 o 
   2  14   7      670.48      761.15    115.29 o 
   3  14   7      540.98      533.22     89.38 o 
   4  14   7       64.96       51.51     80.62 o 
   5  14   7      680.22      680.96    139.80 o 
   6  14   7      147.88       73.39    101.12 o 
   7  14   7     1007.98      955.18    138.49 o 
   8  14   7      107.64       49.86    101.31 o 
  -8  15   7      712.89      621.92    142.40 o 
  -7  15   7        8.59       63.78     67.52 o 
  -6  15   7      369.71      290.88     80.48 o 
  -5  15   7       62.93       62.94     57.85 o 
  -4  15   7      348.72      508.72     70.01 o 
  -3  15   7      517.09      495.49     70.64 o 
  -2  15   7       13.26        0.00     50.75 o 
  -1  15   7      935.06      814.99     97.95 o 
   0  15   7      130.52       85.69     74.92 o 
   1  15   7     1292.25     1372.29    187.97 o 
   2  15   7      100.48      190.85     75.61 o 
   3  15   7      287.70      161.93    131.57 o 
   4  15   7      361.46      571.12    117.87 o 
   5  15   7       31.82      139.14     95.19 o 
  -5  16   7      227.30      151.21     96.93 o 
  -4  16   7       41.94       56.28     76.06 o 
  -3  16   7      242.34      248.46     70.38 o 
  -2  16   7      297.45      258.38     77.80 o 
  -1  16   7        0.90       96.40     91.57 o 
   0  16   7      571.71      434.67    141.35 o 
   1  16   7        0.36        0.00     98.05 o 
   2  16   7       99.48       70.30     89.54 o 
 -19   0   8      368.59      450.87    158.16 o 
 -18   0   8      672.50      702.25    233.16 o 
 -17   0   8     1498.08     1520.50    383.05 o 
 -16   0   8       32.45       86.82    103.99 o 
 -15   0   8     9868.03    11090.63    911.81 o 
 -14   0   8        9.76       86.76    145.57 o 
 -13   0   8      993.48     1253.02    134.55 o 
 -12   0   8      953.20     1088.25    125.03 o 
 -11   0   8     1450.63     1656.10    104.89 o 
 -10   0   8     2256.62     2555.52    123.65 o 
  -9   0   8      851.21      720.22     66.65 o 
  -8   0   8     7625.36     8323.65    220.26 o 
  -7   0   8     2249.76     2394.97    102.49 o 
  -6   0   8      106.02       93.96     29.06 o 
  -5   0   8    35629.74    34773.33    642.61 o 
  -4   0   8       51.10       29.75     30.16 o 
  -3   0   8     2595.67     2756.05     98.99 o 
  -2   0   8    25408.71    23166.54    537.14 o 
  -1   0   8     2021.55     2365.82     92.61 o 
   0   0   8     2117.36     2023.12     68.20 o 
   1   0   8    42978.55    41487.33    938.15 o 
   2   0   8    41990.66    40085.10    680.75 o 
   3   0   8       91.08       53.10     27.69 o 
   4   0   8    42829.34    43828.16    810.44 o 
   5   0   8      465.82      356.02     40.71 o 
   6   0   8    11272.74    11894.51    249.83 o 
   7   0   8     9746.63     9458.71    232.54 o 
   8   0   8        6.64        8.86     39.17 o 
   9   0   8     4410.08     4456.71    184.47 o 
  10   0   8       94.80      145.27     59.71 o 
  11   0   8     5273.19     5822.47    382.09 o 
  12   0   8      886.72      788.51    116.26 o 
  13   0   8     1533.33     1352.38    223.70 o 
  14   0   8     2211.69     2246.68    198.69 o 
  15   0   8      157.83       67.91     96.12 o 
  16   0   8     1013.84     1296.10    296.21 o 
 -19   1   8      115.13      129.14     91.77 o 
 -18   1   8     1391.55     1302.21    151.58 o 
 -17   1   8      277.92      274.63     94.68 o 
 -16   1   8     2738.67     2832.71    197.48 o 
 -15   1   8     2142.94     2299.30    195.59 o 
 -14   1   8     9233.51     9233.38    285.13 o 
 -13   1   8      555.17      618.56     78.94 o 
 -12   1   8     1262.56     1489.35     77.50 o 
 -11   1   8     8277.78     9486.12    174.59 o 
 -10   1   8     1249.60     1260.47     59.86 o 
  -9   1   8    13400.78    14182.45    238.55 o 
  -8   1   8     2589.74     2386.43     73.29 o 
  -7   1   8    15358.43    16984.90    244.56 o 
  -6   1   8     5158.53     4845.73     91.74 o 
  -5   1   8       24.08        6.95     16.70 o 
  -4   1   8    21465.50    20186.00    275.37 o 
  -3   1   8      266.10      277.37     26.15 o 
  -2   1   8     7349.97     6518.27    116.79 o 
  -1   1   8       91.14       67.94     18.79 o 
   0   1   8    29886.92    30003.65    394.12 o 
   1   1   8    14348.05    14295.82    213.92 o 
   2   1   8     8778.63     8634.06    138.66 o 
   3   1   8    20510.10    19782.20    266.92 o 
   4   1   8     1570.70     1590.45     51.38 o 
   5   1   8     3877.29     3609.28     78.99 o 
   6   1   8     7337.93     7097.67    131.45 o 
   7   1   8     1691.87     1717.18     88.19 o 
   8   1   8     5883.23     6206.53    162.79 o 
   9   1   8       65.65        0.00     32.16 o 
  10   1   8     9855.64    10008.33    221.81 o 
  11   1   8     1399.52     1655.39     95.06 o 
  12   1   8     3416.72     3329.24    144.00 o 
  13   1   8     1529.14     1551.68    113.28 o 
  14   1   8      660.43      740.67     88.18 o 
  15   1   8     1554.47     1776.33    130.82 o 
  16   1   8        8.41      114.32     89.17 o 
 -19   2   8      571.11      417.19    116.88 o 
 -18   2   8      255.51       74.19     82.95 o 
 -17   2   8     2037.88     2396.06    204.88 o 
 -16   2   8       81.58       28.60     63.73 o 
 -15   2   8     4763.59     5002.79    207.66 o 
 -14   2   8     1793.54     1980.69    138.43 o 
 -13   2   8     2791.11     2710.56    200.52 o 
 -12   2   8     3539.69     3897.08    130.48 o 
 -11   2   8     2506.86     2431.11     95.01 o 
 -10   2   8    12425.10    12816.81    215.08 o 
  -9   2   8       18.48        2.24     22.79 o 
  -8   2   8     7417.77     7064.00    125.77 o 
  -7   2   8      335.65      243.46     26.48 o 
  -6   2   8     8131.28     8822.10    137.16 o 
  -5   2   8    24187.35    25070.87    325.10 o 
  -4   2   8      623.34      768.43     31.20 o 
  -3   2   8    26004.71    25113.45    310.97 o 
  -2   2   8     8611.58     8946.39    143.89 o 
  -1   2   8    31291.71    30639.35    439.72 o 
   0   2   8     8616.72     8597.79    142.30 o 
   1   2   8    18510.82    19543.53    296.62 o 
   2   2   8     8314.32     8862.99    143.33 o 
   3   2   8      134.00      231.43     25.28 o 
   4   2   8     9490.73     9348.62    161.74 o 
   5   2   8     3936.74     4456.27    101.36 o 
   6   2   8     8264.23     7872.80    156.51 o 
   7   2   8     5880.83     6120.38    146.98 o 
   8   2   8     1010.16      930.46     81.73 o 
   9   2   8     7294.72     7187.06    163.80 o 
  10   2   8        1.28       24.89     38.65 o 
  11   2   8     6194.55     5984.20    175.11 o 
  12   2   8     1872.88     1801.19    108.14 o 
  13   2   8      854.11      691.77     82.07 o 
  14   2   8      657.76      582.44     89.58 o 
  15   2   8      284.42      255.56     76.55 o 
  16   2   8     1315.16     1205.76    126.04 o 
 -19   3   8      718.81      721.14    119.14 o 
 -18   3   8      566.29      694.54    121.72 o 
 -17   3   8       22.15        0.00     65.97 o 
 -16   3   8     1788.15     1767.50    135.07 o 
 -15   3   8      402.21      448.60     80.19 o 
 -14   3   8     3925.89     4151.58    183.20 o 
 -13   3   8     1766.28     1783.72     98.30 o 
 -12   3   8      943.43      924.99     66.86 o 
 -11   3   8     3989.06     4132.03    150.51 o 
 -10   3   8       19.18       19.93     27.72 o 
  -9   3   8     5125.87     5374.08    112.36 o 
  -8   3   8       22.39        0.00     20.11 o 
  -7   3   8     1239.79     1097.48     44.90 o 
  -6   3   8     9383.16     9151.89    142.50 o 
  -5   3   8     1682.99     2058.41     53.62 o 
  -4   3   8    27314.16    27968.23    334.05 o 
  -3   3   8     7283.08     7650.43    115.08 o 
  -2   3   8    30605.26    29734.71    393.11 o 
  -1   3   8    22303.22    22498.09    294.07 o 
   0   3   8    20588.84    21365.85    305.67 o 
   1   3   8     8172.46     8571.30    137.11 o 
   2   3   8      561.05      418.50     29.06 o 
   3   3   8    12967.71    12974.03    197.35 o 
   4   3   8     1121.46     1321.38     51.17 o 
   5   3   8     6796.86     6168.33    114.28 o 
   6   3   8     2070.03     2033.30     70.92 o 
   7   3   8     5045.35     4972.71    117.91 o 
   8   3   8     5802.51     6102.41    147.18 o 
   9   3   8       79.66       80.71     37.22 o 
  10   3   8     5091.33     5466.29    218.44 o 
  11   3   8      238.40      147.40     63.20 o 
  12   3   8     2087.09     1995.02    122.14 o 
  13   3   8     1880.09     1961.56    134.79 o 
  14   3   8      206.92      167.79     70.45 o 
  15   3   8      843.81     1002.06    113.48 o 
  16   3   8       10.77       35.00     81.82 o 
 -19   4   8      304.81      280.20     99.90 o 
 -18   4   8       66.41       75.42     74.94 o 
 -17   4   8      895.60      867.69    123.72 o 
 -16   4   8      217.96      168.25     72.97 o 
 -15   4   8     2309.34     2645.74    183.53 o 
 -14   4   8     1876.28     1711.97    120.35 o 
 -13   4   8     3004.05     3133.39    122.71 o 
 -12   4   8     1719.40     1522.87    136.32 o 
 -11   4   8      502.80      367.61     79.98 o 
 -10   4   8     9322.69    10173.59    209.04 o 
  -9   4   8      136.45      133.43     32.11 o 
  -8   4   8     7988.45     8603.50    161.10 o 
  -7   4   8     1446.07     1816.22     57.49 o 
  -6   4   8     1961.39     1766.29     58.25 o 
  -5   4   8     1596.32     1537.33     49.18 o 
  -4   4   8      927.09      979.59     49.13 o 
  -3   4   8    32148.58    33253.91    420.88 o 
  -2   4   8     3894.10     3727.63     97.16 o 
  -1   4   8     2053.72     2220.37     51.63 o 
   0   4   8     4060.86     4130.08     78.72 o 
   1   4   8      311.83      277.17     31.29 o 
   2   4   8     6803.70     6586.13    108.28 o 
   3   4   8      393.45      393.45     30.42 o 
   4   4   8     6486.58     6036.02    134.34 o 
   5   4   8     8405.32     8144.06    139.43 o 
   6   4   8     1648.29     1546.01     64.01 o 
   7   4   8     1038.24     1052.99     55.85 o 
   8   4   8     2218.99     2294.24     93.38 o 
   9   4   8     9915.36    10273.84    209.62 o 
  10   4   8      160.90      119.13     46.77 o 
  11   4   8     1776.56     1764.38    131.43 o 
  12   4   8     1788.47     1755.57    115.41 o 
  13   4   8      496.09      585.17     85.13 o 
  14   4   8      664.86      711.04     97.17 o 
  15   4   8      309.48      307.27     92.88 o 
 -18   5   8      297.18      342.57    116.91 o 
 -17   5   8       32.39       31.33     67.09 o 
 -16   5   8     1399.73     1633.09    153.00 o 
 -15   5   8      369.36      221.96     66.66 o 
 -14   5   8      975.67     1121.41     87.34 o 
 -13   5   8     3027.71     3067.91    123.87 o 
 -12   5   8     2469.33     2395.27    116.25 o 
 -11   5   8      832.90      844.07     64.98 o 
 -10   5   8       63.93        0.00     32.08 o 
  -9   5   8     3345.07     3604.78    119.48 o 
  -8   5   8      198.51      148.63     31.02 o 
  -7   5   8     3319.86     3456.38     92.32 o 
  -6   5   8     4392.21     4817.12    100.30 o 
  -5   5   8     4207.47     4029.75     96.57 o 
  -4   5   8    13031.26    12492.71    176.26 o 
  -3   5   8        9.24       30.24     16.79 o 
  -2   5   8     4422.35     4342.69     85.87 o 
  -1   5   8     1827.12     1723.48     50.47 o 
   0   5   8     1560.53     1561.51     54.37 o 
   1   5   8     7472.24     7250.84    115.78 o 
   2   5   8     1107.91     1070.56     40.52 o 
   3   5   8     7113.77     7208.65    123.09 o 
   4   5   8       92.68       76.83     23.14 o 
   5   5   8    10972.38    11154.99    177.59 o 
   6   5   8      622.06      545.57     43.00 o 
   7   5   8      964.80     1022.83     64.13 o 
   8   5   8     2901.40     2895.71    115.12 o 
   9   5   8      161.74      186.34     47.05 o 
  10   5   8     1770.26     1791.45    105.27 o 
  11   5   8       92.32       81.77     54.29 o 
  12   5   8      824.50      801.02     87.79 o 
  13   5   8      645.01      599.63     93.03 o 
  14   5   8      176.03      219.76     93.62 o 
  15   5   8      732.16      729.31    130.20 o 
 -18   6   8      169.70      433.05     99.81 o 
 -17   6   8      486.66      545.45     96.00 o 
 -16   6   8       59.52        0.00     65.93 o 
 -15   6   8      894.93     1163.47    112.88 o 
 -14   6   8       97.12       92.67     49.80 o 
 -13   6   8      925.82      839.72     94.43 o 
 -12   6   8      785.96      722.06     96.69 o 
 -11   6   8      550.58      578.74     75.99 o 
 -10   6   8     1579.69     1706.63     86.40 o 
  -9   6   8       29.22       28.07     30.94 o 
  -8   6   8     1817.59     1847.55     87.72 o 
  -7   6   8     4894.45     5389.08    126.23 o 
  -6   6   8     2041.61     1833.56     86.38 o 
  -5   6   8     6091.76     5599.27    110.59 o 
  -4   6   8     7141.38     7579.73    128.45 o 
  -3   6   8     8708.84     8509.27    137.60 o 
  -2   6   8      588.54      587.91     36.37 o 
  -1   6   8     2254.23     2233.08     65.84 o 
   0   6   8     1214.03     1041.92     58.91 o 
   1   6   8        9.25        0.00     18.23 o 
   2   6   8    16060.93    16696.52    238.70 o 
   3   6   8     1490.46     1289.33     63.65 o 
   4   6   8     5021.92     5587.67    114.41 o 
   5   6   8      287.55      174.74     32.63 o 
   6   6   8      909.23      829.92     60.08 o 
   7   6   8       99.17       63.09     40.53 o 
   8   6   8      347.91      368.20     82.11 o 
   9   6   8     1407.21     1220.35     90.53 o 
  10   6   8        0.84        6.35     50.50 o 
  11   6   8      501.97      446.70     75.26 o 
  12   6   8      184.12      181.82     77.15 o 
  13   6   8       29.34        4.89     77.84 o 
  14   6   8      494.47      417.81    110.33 o 
  15   6   8        0.75        0.00    108.20 o 
 -18   7   8      459.01      497.91    104.99 o 
 -17   7   8       22.67       58.85     77.56 o 
 -16   7   8      133.38       40.97     70.14 o 
 -15   7   8      388.58      365.55     86.16 o 
 -14   7   8      407.16      390.03     63.67 o 
 -13   7   8      883.13     1155.55    130.99 o 
 -12   7   8      984.69      953.82     94.74 o 
 -11   7   8     1676.25     1559.79     88.37 o 
 -10   7   8      564.82      594.66     88.90 o 
  -9   7   8     2936.35     2809.08    108.72 o 
  -8   7   8      472.61      545.82     58.57 o 
  -7   7   8     3491.51     3594.95    106.62 o 
  -6   7   8     2600.88     2633.32    129.98 o 
  -5   7   8     4117.63     3993.70    104.93 o 
  -4   7   8       58.62       69.58     25.05 o 
  -3   7   8      296.67      251.98     31.53 o 
  -2   7   8      622.21      872.07     55.22 o 
  -1   7   8      377.63      376.29     49.61 o 
   0   7   8      938.78      910.97     44.85 o 
   1   7   8    12239.00    12154.73    207.96 o 
   2   7   8      211.27      227.06     26.77 o 
   3   7   8     1216.54     1223.87     51.36 o 
   4   7   8      121.75       86.35     30.28 o 
   5   7   8     1731.18     1672.89     68.18 o 
   6   7   8      359.31      240.07     45.97 o 
   7   7   8      158.22       87.53     43.12 o 
   8   7   8     1816.11     1837.34    105.28 o 
   9   7   8        0.54        0.36     48.78 o 
  10   7   8      191.59      203.77     79.74 o 
  11   7   8      281.83      239.51     71.65 o 
  12   7   8      439.91      537.66    100.50 o 
  13   7   8      570.85      562.98     99.85 o 
  14   7   8       50.52        4.16     88.52 o 
 -17   8   8       49.07       72.91     81.03 o 
 -16   8   8        0.28        4.17     73.14 o 
 -15   8   8        7.33        0.00     57.11 o 
 -14   8   8       87.60       56.49     55.00 o 
 -13   8   8      120.68      162.54     55.57 o 
 -12   8   8      315.23      323.03     58.89 o 
 -11   8   8     1373.84     1462.14     90.13 o 
 -10   8   8      755.08      771.50     79.42 o 
  -9   8   8      869.02      713.86     62.12 o 
  -8   8   8       52.40       38.24     33.95 o 
  -7   8   8     1073.30      850.63     64.20 o 
  -6   8   8      503.80      541.28     51.35 o 
  -5   8   8       18.71        0.00     29.56 o 
  -4   8   8      122.15       85.57     31.81 o 
  -3   8   8       61.13       47.30     27.07 o 
  -2   8   8       43.64       33.81     24.73 o 
  -1   8   8      818.93      831.41     43.24 o 
   0   8   8     5391.59     5070.43    118.58 o 
   1   8   8      794.17      757.29     79.43 o 
   2   8   8     5048.66     5180.69    136.11 o 
   3   8   8       10.10        0.00     33.08 o 
   4   8   8     1196.25     1206.46     71.19 o 
   5   8   8      100.72       66.87     29.60 o 
   6   8   8      569.19      551.74     59.09 o 
   7   8   8     1752.25     1890.36    102.15 o 
   8   8   8        1.26       10.78     44.13 o 
   9   8   8      258.26      204.23     59.02 o 
  10   8   8       92.32       88.23     60.63 o 
  11   8   8      795.21      548.43     86.73 o 
  12   8   8       61.48        0.00     65.58 o 
  13   8   8       90.66       35.21     78.37 o 
  14   8   8      188.92      239.65    120.53 o 
 -16   9   8       25.01        0.00     80.09 o 
 -15   9   8        3.01      135.71     68.18 o 
 -14   9   8       32.81       29.94     59.75 o 
 -13   9   8      230.99      171.40     62.54 o 
 -12   9   8       89.56       43.88     54.14 o 
 -11   9   8      455.72      538.94     69.02 o 
 -10   9   8      616.34      581.44     88.43 o 
  -9   9   8      544.95      629.81     68.34 o 
  -8   9   8       88.42      145.98     44.44 o 
  -7   9   8       45.48       58.59     40.51 o 
  -6   9   8        4.10        6.54     34.41 o 
  -5   9   8      355.97      295.91     45.80 o 
  -4   9   8      189.84      178.89     35.93 o 
  -3   9   8      844.40      889.11     59.02 o 
  -2   9   8      710.22      655.25     48.32 o 
  -1   9   8      104.72       47.62     26.13 o 
   0   9   8      977.38      956.65     44.86 o 
   1   9   8      942.87      802.85     95.32 o 
   2   9   8      929.39     1045.78     72.57 o 
   3   9   8      302.37      258.00     45.75 o 
   4   9   8        6.79        0.00     39.59 o 
   5   9   8      247.23      239.26     39.18 o 
   6   9   8      243.53      250.47     48.44 o 
   7   9   8        2.76        0.00     41.23 o 
   8   9   8     1358.03     1530.19     93.42 o 
   9   9   8       17.99        0.00     54.82 o 
  10   9   8       17.05        0.00     60.17 o 
  11   9   8        1.79       26.01     62.31 o 
  12   9   8        1.68      101.67     73.96 o 
  13   9   8      176.39      203.02    115.73 o 
 -15  10   8        0.15       32.71     79.19 o 
 -14  10   8       57.24        0.00     58.62 o 
 -13  10   8        0.38        0.00     56.50 o 
 -12  10   8       98.44      159.22     61.49 o 
 -11  10   8        5.31       27.21     53.88 o 
 -10  10   8      767.06      751.89    116.20 o 
  -9  10   8        3.65       81.34     50.86 o 
  -8  10   8      445.07      430.09     60.73 o 
  -7  10   8      521.14      555.38     60.15 o 
  -6  10   8      150.95      171.77     44.36 o 
  -5  10   8       91.05       10.04     38.45 o 
  -4  10   8      192.74      199.59     39.95 o 
  -3  10   8      265.50      227.86     42.41 o 
  -2  10   8      383.45      398.26     68.12 o 
  -1  10   8      128.55      142.74     29.10 o 
   0  10   8       80.52       55.20     42.81 o 
   1  10   8      225.15      269.82     50.34 o 
   2  10   8      204.73      154.06     44.39 o 
   3  10   8        5.38        0.00     39.11 o 
   4  10   8       21.85       83.12     45.07 o 
   5  10   8       17.48        0.00     50.86 o 
   6  10   8       25.58        0.23     38.13 o 
   7  10   8      900.69      749.86     89.75 o 
   8  10   8       45.30       56.42     52.86 o 
   9  10   8       49.38       14.48     58.19 o 
  10  10   8        6.80        0.00     63.07 o 
  11  10   8        2.24        0.00     66.31 o 
  12  10   8      151.05      230.55    102.83 o 
 -14  11   8       92.24       64.32     78.11 o 
 -13  11   8        5.52        0.00     67.18 o 
 -12  11   8        0.01       15.60     68.44 o 
 -11  11   8      105.49      118.33     69.40 o 
 -10  11   8       78.36       97.64     61.56 o 
  -9  11   8      227.89       87.73     62.92 o 
  -8  11   8       93.91       25.27     51.75 o 
  -7  11   8      422.26      387.28     57.38 o 
  -6  11   8      129.61       88.11     46.07 o 
  -5  11   8        1.20        3.12     40.41 o 
  -4  11   8       27.81       14.77     37.76 o 
  -3  11   8      163.57      198.42     42.63 o 
  -2  11   8      260.55      235.63     42.82 o 
  -1  11   8      479.59      494.31     49.60 o 
   0  11   8       11.44       40.93     46.11 o 
   1  11   8       39.31       24.07     44.79 o 
   2  11   8      130.78      125.79     46.08 o 
   3  11   8      402.54      272.20     54.12 o 
   4  11   8      129.75      216.75     55.06 o 
   5  11   8      287.40      364.12     72.15 o 
   6  11   8      364.81      324.00     81.73 o 
   7  11   8       71.59        0.00     65.16 o 
   8  11   8      302.62      387.00     63.91 o 
   9  11   8       15.76        0.00     59.81 o 
  10  11   8      116.00      131.35     70.16 o 
  11  11   8        3.64        0.00     62.16 o 
 -13  12   8       30.58       22.33     78.13 o 
 -12  12   8      155.09       75.48     74.53 o 
 -11  12   8       43.32        0.00     70.10 o 
 -10  12   8       14.34        0.00     65.30 o 
  -9  12   8        7.87       24.25     60.49 o 
  -8  12   8      103.84      128.82     63.76 o 
  -7  12   8       19.35       55.17     54.93 o 
  -6  12   8        0.40       31.01     49.12 o 
  -5  12   8      124.60      155.74     53.24 o 
  -4  12   8      361.43      326.29     62.74 o 
  -3  12   8        3.57       25.94     39.80 o 
  -2  12   8      180.87       99.97     41.32 o 
  -1  12   8       43.64       51.51     46.28 o 
   0  12   8      386.79      289.94     59.86 o 
   1  12   8      316.53      240.21     59.68 o 
   2  12   8      369.06      399.03     61.21 o 
   3  12   8        9.46        0.00     46.95 o 
   4  12   8      119.08       86.09     62.69 o 
   5  12   8       27.56      107.11     69.97 o 
   6  12   8       21.20       35.72     71.63 o 
   7  12   8       76.07        0.00     74.93 o 
   8  12   8        7.86       81.80     80.45 o 
   9  12   8      356.59      166.17     83.04 o 
  10  12   8       20.56       20.38     65.54 o 
 -12  13   8       10.08        0.00     87.78 o 
 -11  13   8      115.19       64.87     78.41 o 
 -10  13   8       35.83        9.27     71.65 o 
  -9  13   8       15.84       37.75     67.89 o 
  -8  13   8        0.31        0.00     62.35 o 
  -7  13   8      135.33      101.00     61.12 o 
  -6  13   8        2.93       12.60     54.04 o 
  -5  13   8       15.51       33.38     47.07 o 
  -4  13   8      269.61      254.48     59.79 o 
  -3  13   8      471.43      405.29     72.15 o 
  -2  13   8      156.61      184.82     59.10 o 
  -1  13   8        4.43       24.51     42.15 o 
   0  13   8     1083.93      795.88     97.38 o 
   1  13   8      154.33      284.87     67.36 o 
   2  13   8      186.36       68.53     57.19 o 
   3  13   8       27.58       93.04     58.58 o 
   4  13   8        1.78        0.00     74.49 o 
   5  13   8      513.41      529.42     96.38 o 
   6  13   8       26.45      108.58     79.52 o 
   7  13   8        0.90        0.00     70.86 o 
   8  13   8       91.28       70.28     87.27 o 
   9  13   8       68.98      155.36    104.76 o 
 -10  14   8      162.10      181.10    112.02 o 
  -9  14   8       24.28      143.42     77.76 o 
  -8  14   8      247.54      220.73     75.54 o 
  -7  14   8       53.47        0.00     65.91 o 
  -6  14   8      409.68      522.86     82.03 o 
  -5  14   8      100.14      120.79     57.42 o 
  -4  14   8       10.85        0.00     47.16 o 
  -3  14   8      149.87      127.49     53.95 o 
  -2  14   8       11.82       42.90     50.49 o 
  -1  14   8      123.71       62.54     64.54 o 
   0  14   8       38.34       35.64     66.31 o 
   1  14   8      259.31      217.99     69.26 o 
   2  14   8      259.57      237.10     70.97 o 
   3  14   8        0.12        0.00     70.47 o 
   4  14   8      173.16      105.20     86.77 o 
   5  14   8        0.16        0.00     82.45 o 
   6  14   8       58.90       74.05     88.28 o 
   7  14   8      137.96      146.50    143.77 o 
  -8  15   8       53.32      109.50    110.40 o 
  -7  15   8      220.57      124.10    112.86 o 
  -6  15   8      131.91       85.80     66.61 o 
  -5  15   8      112.88        0.00     57.15 o 
  -4  15   8      423.12      435.76     68.00 o 
  -3  15   8        8.90        0.00     54.54 o 
  -2  15   8      123.34       51.64     57.59 o 
  -1  15   8      197.40      285.52     80.65 o 
   0  15   8      386.00      192.52     87.40 o 
   1  15   8      166.32      241.54     90.39 o 
   2  15   8       19.63       50.03     75.65 o 
   3  15   8      610.36      689.61    151.09 o 
   4  15   8        2.82        0.00    104.65 o 
   5  15   8      308.47      331.12    129.42 o 
  -4  16   8       65.04       60.02     86.03 o 
  -3  16   8      292.71      307.10     78.54 o 
  -2  16   8       76.15       39.67     61.85 o 
  -1  16   8      410.27      358.75    129.64 o 
   0  16   8      103.98       34.12    104.27 o 
 -19   1   9        8.78        0.00     79.16 o 
 -18   1   9      174.67       66.47    136.55 o 
 -17   1   9       84.11        0.00     71.26 o 
 -16   1   9        1.94        0.00     62.63 o 
 -15   1   9      318.08      345.65     86.21 o 
 -14   1   9       48.71       88.98     59.56 o 
 -13   1   9       42.90        0.00     46.45 o 
 -12   1   9       88.13       83.64     42.30 o 
 -11   1   9       56.90       17.31     29.98 o 
 -10   1   9       52.85       49.50     29.23 o 
  -9   1   9      330.43      271.60     43.40 o 
  -8   1   9      648.66      849.64     48.09 o 
  -7   1   9      506.24      548.52     35.34 o 
  -6   1   9     2716.16     2694.31     69.79 o 
  -5   1   9     1422.97     1548.07     49.91 o 
  -4   1   9     7008.84     7546.67    122.91 o 
  -3   1   9     2723.15     2767.75     65.33 o 
  -2   1   9     3830.91     3717.06     75.39 o 
  -1   1   9       55.63       22.25     17.97 o 
   0   1   9      298.56      408.94     29.72 o 
   1   1   9      316.31      277.47     28.16 o 
   2   1   9      327.19      376.34     28.70 o 
   3   1   9        0.96        2.50     19.66 o 
   4   1   9       77.48       55.70     21.31 o 
   5   1   9       26.58        0.00     21.19 o 
   6   1   9        1.23       32.06     24.41 o 
   7   1   9       13.34       10.07     27.32 o 
   8   1   9      461.90      450.23     43.57 o 
   9   1   9      239.95      146.86     45.97 o 
  10   1   9      338.42      367.09     59.60 o 
  11   1   9       23.77        0.00     44.76 o 
  12   1   9       98.99        2.79     49.46 o 
  13   1   9        1.33        8.02     51.03 o 
  14   1   9      117.81       46.80     59.91 o 
  15   1   9        3.84        2.00     69.36 o 
  16   1   9       40.34       35.01     85.29 o 
 -19   2   9      122.84      135.15     92.94 o 
 -18   2   9      150.11      300.81     94.43 o 
 -17   2   9        0.34        0.00     67.47 o 
 -16   2   9       53.64       37.88     78.55 o 
 -15   2   9      636.65      745.36     90.13 o 
 -14   2   9     2366.61     2511.34    207.02 o 
 -13   2   9     1568.28     1637.04    129.76 o 
 -12   2   9      829.75      902.86     74.54 o 
 -11   2   9     1584.44     1559.81     96.23 o 
 -10   2   9     1381.24     1428.66     64.81 o 
  -9   2   9       11.66        0.00     22.39 o 
  -8   2   9       26.79       98.50     24.38 o 
  -7   2   9    12234.16    13209.76    200.40 o 
  -6   2   9      428.01      319.39     26.87 o 
  -5   2   9     3062.94     3360.36     69.95 o 
  -4   2   9       55.78       57.42     16.31 o 
  -3   2   9       37.46       59.77     17.38 o 
  -2   2   9      828.49      756.01     36.05 o 
  -1   2   9      874.38      737.51     40.77 o 
   0   2   9     4288.40     4500.31     92.39 o 
   1   2   9      304.95      247.71     27.35 o 
   2   2   9     1121.94     1531.56     54.21 o 
   3   2   9     7404.81     7568.76    141.01 o 
   4   2   9     5217.49     5093.29    100.07 o 
   5   2   9     1090.79     1079.44     52.86 o 
   6   2   9      978.04      888.59     58.49 o 
   7   2   9      185.77      156.74     32.26 o 
   8   2   9      706.44      728.62     56.33 o 
   9   2   9       24.47       19.02     35.78 o 
  10   2   9       27.08       84.94     45.21 o 
  11   2   9     1530.03     1532.46    114.85 o 
  12   2   9      114.44       68.57     51.05 o 
  13   2   9      280.91      323.29     68.90 o 
  14   2   9        3.78       12.04     72.41 o 
  15   2   9      149.49      230.49     78.28 o 
 -19   3   9      124.64      122.50     95.08 o 
 -18   3   9        2.77        0.00     75.58 o 
 -17   3   9      130.24      249.99     89.25 o 
 -16   3   9      563.43      571.18     91.39 o 
 -15   3   9      538.10      432.79     90.48 o 
 -14   3   9      507.63      432.06     74.14 o 
 -13   3   9      136.69      142.42     45.34 o 
 -12   3   9      427.35      407.05     54.38 o 
 -11   3   9      227.77      205.49     41.82 o 
 -10   3   9      535.19      623.21     49.91 o 
  -9   3   9     3903.51     4408.60    108.97 o 
  -8   3   9     2143.36     2451.69     88.27 o 
  -7   3   9     1887.42     1899.53     59.78 o 
  -6   3   9       61.93       50.11     19.75 o 
  -5   3   9     5577.66     5430.34     93.38 o 
  -4   3   9     6036.76     5478.11     89.33 o 
  -3   3   9     3108.24     3415.39     77.10 o 
  -2   3   9       30.33       57.64     18.98 o 
  -1   3   9       37.23       19.37     19.07 o 
   0   3   9     4946.70     5677.54    102.32 o 
   1   3   9     3761.23     3733.35     80.61 o 
   2   3   9      471.32      376.51     29.79 o 
   3   3   9     2277.90     2152.97     63.12 o 
   4   3   9      159.78      130.40     24.83 o 
   5   3   9     1728.09     1632.46     64.66 o 
   6   3   9       62.10       94.96     29.39 o 
   7   3   9      804.22      739.31     66.74 o 
   8   3   9      906.45      893.86     63.53 o 
   9   3   9      284.07      202.35     54.85 o 
  10   3   9     1837.90     1975.56    115.14 o 
  11   3   9      326.89      253.49     56.95 o 
  12   3   9      526.20      708.90     88.62 o 
  13   3   9        4.20        0.00     57.39 o 
  14   3   9      297.69      181.43     72.96 o 
  15   3   9        3.88       35.82     74.04 o 
 -19   4   9        3.66        0.00     83.24 o 
 -18   4   9      298.82      273.45     96.68 o 
 -17   4   9       81.30      108.85     89.76 o 
 -16   4   9      381.36      432.04     82.34 o 
 -15   4   9     1340.76     1390.30    114.76 o 
 -14   4   9     1764.15     1835.61    117.12 o 
 -13   4   9      305.81      213.65     48.77 o 
 -12   4   9      710.20      713.99     88.34 o 
 -11   4   9      414.48      338.60     49.07 o 
 -10   4   9     2469.43     2384.12     98.25 o 
  -9   4   9     1857.09     1972.74    105.32 o 
  -8   4   9     4073.33     4104.18    118.41 o 
  -7   4   9     2588.87     2615.11     69.41 o 
  -6   4   9     6185.36     6217.49    126.19 o 
  -5   4   9     5308.86     5289.65     97.23 o 
  -4   4   9     2042.13     2112.93     67.38 o 
  -3   4   9     2574.24     2580.99     65.91 o 
  -2   4   9     2893.38     3045.10     68.73 o 
  -1   4   9     7852.09     7584.08    143.86 o 
   0   4   9     2366.92     2552.08     62.99 o 
   1   4   9     6677.80     6609.27    112.45 o 
   2   4   9      646.81      728.02     39.57 o 
   3   4   9     2889.82     2917.15     75.05 o 
   4   4   9     2641.64     2646.44    105.52 o 
   5   4   9      843.67      882.03     54.66 o 
   6   4   9      692.26      798.64     49.66 o 
   7   4   9      186.72      159.57     38.91 o 
   8   4   9     1931.59     1874.81    118.06 o 
   9   4   9      836.10      575.01     66.46 o 
  10   4   9     1140.53     1191.36     80.73 o 
  11   4   9      864.87     1058.64    106.25 o 
  12   4   9        7.86        0.00     56.65 o 
  13   4   9      940.87      875.45    100.15 o 
  14   4   9        3.97       20.52     68.77 o 
  15   4   9      389.25      344.23     99.91 o 
 -18   5   9      381.79      347.47     93.09 o 
 -17   5   9      700.20      703.79     98.36 o 
 -16   5   9      378.07      410.57     85.92 o 
 -15   5   9      223.65      153.77     67.57 o 
 -14   5   9     3507.16     3858.06    146.01 o 
 -13   5   9     1250.69     1356.32     86.61 o 
 -12   5   9     1275.04     1392.20     96.29 o 
 -11   5   9      547.04      531.70     63.41 o 
 -10   5   9     2559.65     2849.96    108.45 o 
  -9   5   9     2629.76     2931.64    130.89 o 
  -8   5   9     4585.51     4698.99    144.04 o 
  -7   5   9     7084.17     7110.31    146.70 o 
  -6   5   9     1024.57      995.89     55.55 o 
  -5   5   9     2187.11     2174.35     63.40 o 
  -4   5   9       89.30      112.40     21.56 o 
  -3   5   9      859.06      791.65     36.53 o 
  -2   5   9     2124.71     2122.05     67.44 o 
  -1   5   9      467.74      359.57     27.25 o 
   0   5   9    13712.78    13390.86    186.91 o 
   1   5   9       29.00       15.70     18.13 o 
   2   5   9     6304.53     6190.75    107.37 o 
   3   5   9     1275.54     1428.37     57.03 o 
   4   5   9     1658.76     1770.86     63.63 o 
   5   5   9     2838.21     2762.16     84.79 o 
   6   5   9      471.61      607.53     46.13 o 
   7   5   9     3984.08     3843.05    119.04 o 
   8   5   9       13.32       73.02     41.31 o 
   9   5   9     1218.00     1276.58     86.61 o 
  10   5   9     3567.42     3243.07    135.08 o 
  11   5   9     1577.59     1618.57    123.32 o 
  12   5   9     1341.12     1442.65    135.52 o 
  13   5   9       78.81        0.00     79.19 o 
  14   5   9      584.06      395.28    103.56 o 
  15   5   9       10.45        0.00     99.91 o 
 -18   6   9      474.76      476.07     99.50 o 
 -17   6   9       28.83      117.07     76.48 o 
 -16   6   9      444.51      260.19     79.86 o 
 -15   6   9      738.84      656.88    100.35 o 
 -14   6   9       83.32       66.80     49.04 o 
 -13   6   9     1984.15     1998.24    105.52 o 
 -12   6   9        8.50        0.00     41.60 o 
 -11   6   9     1093.74     1127.42     76.36 o 
 -10   6   9     1787.49     1794.44    106.63 o 
  -9   6   9     1888.30     1969.75     84.10 o 
  -8   6   9     1602.35     1626.20     73.79 o 
  -7   6   9       12.43       38.85     27.94 o 
  -6   6   9     9839.53     9500.03    180.82 o 
  -5   6   9      160.45      115.32     27.90 o 
  -4   6   9     4279.67     3950.85     90.22 o 
  -3   6   9     3095.69     3233.15     72.65 o 
  -2   6   9      449.10      362.97     42.61 o 
  -1   6   9    16933.81    17392.21    237.52 o 
   0   6   9     1512.28     1631.83     54.53 o 
   1   6   9     7914.80     7741.55    131.01 o 
   2   6   9        2.94       15.69     20.63 o 
   3   6   9     9285.33    10354.21    167.79 o 
   4   6   9     2145.95     2158.69     96.07 o 
   5   6   9       85.86       78.36     35.62 o 
   6   6   9     5757.40     5493.23    144.56 o 
   7   6   9     1161.04     1355.89    113.74 o 
   8   6   9     1449.69     1608.41    101.05 o 
   9   6   9     1758.31     1415.40    107.12 o 
  10   6   9     1366.55     1173.74     92.94 o 
  11   6   9      631.16      554.06    102.07 o 
  12   6   9       44.94        0.00     71.45 o 
  13   6   9      899.58      873.72    125.99 o 
  14   6   9       31.28       35.56     84.94 o 
 -17   7   9      619.84      675.58    105.03 o 
 -16   7   9      102.59        0.42     69.59 o 
 -15   7   9      415.18      434.87     72.09 o 
 -14   7   9     2412.34     2453.29    123.43 o 
 -13   7   9      128.20      121.62     50.53 o 
 -12   7   9     2530.74     2710.28    160.95 o 
 -11   7   9      470.47      460.00     57.32 o 
 -10   7   9     2801.10     2818.31    114.00 o 
  -9   7   9      788.87      660.18     52.83 o 
  -8   7   9     1256.98     1196.37    103.00 o 
  -7   7   9     4220.99     4324.03    118.39 o 
  -6   7   9        2.50        0.00     26.88 o 
  -5   7   9     5779.90     5370.18    141.28 o 
  -4   7   9      309.50      292.86     46.04 o 
  -3   7   9     1693.07     1555.83     66.20 o 
  -2   7   9     2270.59     2235.49     86.78 o 
  -1   7   9     5157.13     5059.72    106.25 o 
   0   7   9     4783.38     4888.33    113.66 o 
   1   7   9       46.63       10.52     22.99 o 
   2   7   9     5973.30     6061.76    126.27 o 
   3   7   9     1032.17      976.72     66.77 o 
   4   7   9     1086.05     1005.60     71.33 o 
   5   7   9     3161.57     3373.05    106.47 o 
   6   7   9       17.31       21.90     39.01 o 
   7   7   9     1373.68     1632.58     92.42 o 
   8   7   9     2436.71     2343.64    121.52 o 
   9   7   9     1595.38     1626.62    107.23 o 
  10   7   9      877.08      917.36    113.37 o 
  11   7   9      217.82      255.59     80.73 o 
  12   7   9     1696.37     2034.24    160.52 o 
  13   7   9       13.28        0.00     88.27 o 
  14   7   9      701.20      853.23    169.03 o 
 -17   8   9      169.82      180.13     89.56 o 
 -16   8   9      763.52      681.33    104.74 o 
 -15   8   9      678.25      628.85     80.59 o 
 -14   8   9       27.03       53.61     53.05 o 
 -13   8   9     4055.42     4394.57    160.28 o 
 -12   8   9      101.16       87.94     49.64 o 
 -11   8   9     4785.95     5531.00    202.45 o 
 -10   8   9      697.67      602.98     68.66 o 
  -9   8   9     1694.20     1834.12    100.80 o 
  -8   8   9     1362.82     1334.77     77.51 o 
  -7   8   9      783.49      877.77     64.90 o 
  -6   8   9      697.15      691.26     58.87 o 
  -5   8   9      866.97      722.87     61.25 o 
  -4   8   9     6047.17     6320.42    151.09 o 
  -3   8   9     2647.65     2702.61     94.63 o 
  -2   8   9     1927.42     2028.77     74.67 o 
  -1   8   9     1585.95     1480.14     77.54 o 
   0   8   9        9.54        0.00     22.89 o 
   1   8   9     4652.87     4661.17    129.30 o 
   2   8   9     1656.42     1562.43     73.28 o 
   3   8   9     2922.20     2872.97     83.16 o 
   4   8   9     4539.86     4878.41    134.51 o 
   5   8   9      339.61      367.28     58.54 o 
   6   8   9     3762.14     3615.07    139.90 o 
   7   8   9      240.06      185.41     51.31 o 
   8   8   9     2988.05     3325.92    145.22 o 
   9   8   9     1680.52     1808.01    113.34 o 
  10   8   9     1762.52     1913.17    129.50 o 
  11   8   9     1361.28     1379.63    120.91 o 
  12   8   9      228.33      189.00    105.54 o 
  13   8   9      910.62      677.32    210.75 o 
 -16   9   9      188.35      250.37     88.56 o 
 -15   9   9      469.66      610.02     87.15 o 
 -14   9   9      669.83      697.93     87.87 o 
 -13   9   9      112.19       21.31     57.04 o 
 -12   9   9     2690.35     2816.13    158.43 o 
 -11   9   9      257.27      314.59     62.17 o 
 -10   9   9     1182.72     1048.09     84.34 o 
  -9   9   9     1138.49      960.47    120.50 o 
  -8   9   9     1246.33     1236.93     96.25 o 
  -7   9   9     6626.79     7049.50    194.74 o 
  -6   9   9      801.73      960.75     67.18 o 
  -5   9   9     3588.68     3689.98    118.66 o 
  -4   9   9     2517.68     2641.38    115.43 o 
  -3   9   9     8314.37     7570.76    167.14 o 
  -2   9   9     4861.81     4738.64    160.39 o 
  -1   9   9      883.96      820.84     71.38 o 
   0   9   9     5086.23     5697.08    131.94 o 
   1   9   9      187.87      118.93     42.22 o 
   2   9   9     4873.73     5345.05    152.53 o 
   3   9   9     1650.14     1769.53     94.62 o 
   4   9   9     2295.92     2419.38    111.43 o 
   5   9   9     6022.14     6288.46    175.13 o 
   6   9   9     1069.17     1144.65    115.03 o 
   7   9   9      613.72      616.17     81.92 o 
   8   9   9      285.69      175.25     58.02 o 
   9   9   9     3590.58     3761.99    202.23 o 
  10   9   9      458.73      680.17    120.91 o 
  11   9   9      194.44      152.70     73.73 o 
  12   9   9     1366.61     1221.55    120.82 o 
 -15  10   9      472.14      607.64     90.33 o 
 -14  10   9      375.72      313.82     76.82 o 
 -13  10   9     2163.07     2255.35    218.58 o 
 -12  10   9      144.19       22.65     59.43 o 
 -11  10   9     1490.46     1510.19    103.97 o 
 -10  10   9      307.93      318.36     60.92 o 
  -9  10   9     1371.61     1441.16    125.63 o 
  -8  10   9     4500.07     4745.29    167.24 o 
  -7  10   9      619.91      529.05     83.30 o 
  -6  10   9     8560.29     8550.97    200.39 o 
  -5  10   9      246.17      293.76     47.79 o 
  -4  10   9     6236.54     5960.34    148.79 o 
  -3  10   9      475.56      324.36     45.67 o 
  -2  10   9     2352.71     2603.05     97.68 o 
  -1  10   9     4185.00     4454.87    116.79 o 
   0  10   9        0.68        5.04     41.93 o 
   1  10   9     2649.42     2860.51    144.40 o 
   2  10   9      806.03      859.50     68.87 o 
   3  10   9     2520.85     2547.78    110.78 o 
   4  10   9     2676.46     2566.30    119.40 o 
   5  10   9     1228.75     1314.53    102.77 o 
   6  10   9     1076.64     1154.51     75.47 o 
   7  10   9      153.76       96.08     50.85 o 
   8  10   9     2631.97     2850.77    143.68 o 
   9  10   9       50.74       29.59     57.29 o 
  10  10   9     1471.48     1541.86    222.79 o 
  11  10   9     1645.66     1781.64    136.10 o 
  12  10   9      121.54       89.24    100.15 o 
 -14  11   9      896.14      826.54    107.62 o 
 -13  11   9       70.50        0.08     72.05 o 
 -12  11   9     1754.47     1761.76    130.47 o 
 -11  11   9      201.62       79.91     68.01 o 
 -10  11   9     1472.29     1617.15    109.65 o 
  -9  11   9      694.13      778.04     80.78 o 
  -8  11   9      609.67      685.41     74.88 o 
  -7  11   9     4696.59     5091.27    183.23 o 
  -6  11   9        7.04        0.00     41.11 o 
  -5  11   9     3218.87     3386.33    141.16 o 
  -4  11   9       20.12       38.96     37.34 o 
  -3  11   9     3925.40     4184.34    196.86 o 
  -2  11   9     3155.39     3362.99    114.94 o 
  -1  11   9       39.02       71.23     36.74 o 
   0  11   9     1792.80     1910.47    108.42 o 
   1  11   9      416.44      412.52     61.88 o 
   2  11   9     1472.53     1556.19     92.65 o 
   3  11   9      766.93      595.53     73.28 o 
   4  11   9     1942.10     2168.92    169.60 o 
   5  11   9     2992.45     3066.82    158.47 o 
   6  11   9       15.36        0.00     65.63 o 
   7  11   9     3049.68     3095.32    179.45 o 
   8  11   9       32.24       57.29     58.36 o 
   9  11   9     1700.28     2110.38    174.01 o 
  10  11   9      336.31      331.37     81.75 o 
  11  11   9      344.99      291.74    127.66 o 
 -13  12   9      553.30      788.42    109.09 o 
 -12  12   9        0.03       28.41     71.41 o 
 -11  12   9      396.09      588.24     95.26 o 
 -10  12   9      537.53      468.96    109.59 o 
  -9  12   9      611.85      400.80     80.48 o 
  -8  12   9     1302.34     1498.66    113.59 o 
  -7  12   9       28.02        0.00     53.94 o 
  -6  12   9     3992.18     4107.61    158.62 o 
  -5  12   9      198.76      140.89     50.78 o 
  -4  12   9     1149.99     1127.74     84.72 o 
  -3  12   9      731.55      712.97     67.24 o 
  -2  12   9      899.90     1026.73     72.76 o 
  -1  12   9     1772.42     1918.66    121.54 o 
   0  12   9        3.83        0.00     46.16 o 
   1  12   9     2430.89     2604.58    124.91 o 
   2  12   9      159.42       95.74     51.46 o 
   3  12   9     1686.00     1779.25    102.56 o 
   4  12   9      807.19     1056.85    137.34 o 
   5  12   9      124.84       28.99     68.42 o 
   6  12   9     1817.04     1931.93    179.47 o 
   7  12   9        7.56        0.00     81.12 o 
   8  12   9      976.77      936.09    155.85 o 
   9  12   9      102.35       94.93     70.58 o 
 -12  13   9      663.57      732.61    141.39 o 
 -11  13   9       32.99       69.39     77.36 o 
 -10  13   9      626.15      565.20     96.02 o 
  -9  13   9      542.39      665.31     94.14 o 
  -8  13   9      347.96      203.50     74.56 o 
  -7  13   9      827.30      952.64     98.15 o 
  -6  13   9        0.03       31.37     50.61 o 
  -5  13   9     1085.03     1108.46    144.01 o 
  -4  13   9       24.65       97.78     49.90 o 
  -3  13   9      654.06      723.35     88.03 o 
  -2  13   9     1501.88     1323.46     86.74 o 
  -1  13   9       76.96       74.02     60.91 o 
   0  13   9     1084.92     1048.21    106.99 o 
   1  13   9       38.93       30.51     63.63 o 
   2  13   9      339.04      305.41     66.44 o 
   3  13   9      575.24      602.41     92.25 o 
   4  13   9      744.66      527.23    107.88 o 
   5  13   9     1117.29     1545.98    156.20 o 
   6  13   9       92.54      104.17     88.51 o 
   7  13   9     1257.18     1153.31    148.05 o 
   8  13   9       96.45      176.09    115.66 o 
 -10  14   9      166.12      225.15    127.74 o 
  -9  14   9      560.47      732.57    155.81 o 
  -8  14   9      486.53      284.87     85.54 o 
  -7  14   9       72.68       46.15     72.26 o 
  -6  14   9      648.89      592.24     98.25 o 
  -5  14   9       71.94      111.60     59.24 o 
  -4  14   9      444.09      470.43     70.65 o 
  -3  14   9      508.28      490.81     67.41 o 
  -2  14   9      606.43      585.84     82.69 o 
  -1  14   9      888.07     1112.78    153.58 o 
   0  14   9       56.56        0.00     68.39 o 
   1  14   9     1171.35      943.58    105.73 o 
   2  14   9       82.30       43.70     69.97 o 
   3  14   9      624.14      500.88    121.77 o 
   4  14   9      767.38      572.20    130.75 o 
   5  14   9       30.96      158.43    102.68 o 
   6  14   9     1020.49      943.20    160.59 o 
  -7  15   9      461.46      499.69    120.99 o 
  -6  15   9        0.62        6.75     75.25 o 
  -5  15   9      600.66      494.59     78.96 o 
  -4  15   9      120.23      110.50     62.68 o 
  -3  15   9      476.69      488.28     76.56 o 
  -2  15   9      441.78      466.13     89.02 o 
  -1  15   9       43.40        8.70     71.25 o 
   0  15   9     1213.67     1124.06    123.76 o 
   1  15   9        3.21        0.00     78.24 o 
   2  15   9      713.91      641.04    121.67 o 
   3  15   9       43.86       16.36    100.30 o 
   4  15   9      169.47      341.68    123.73 o 
 -19   0  10      196.88      277.53    147.33 o 
 -18   0  10      518.96      506.08    153.03 o 
 -17   0  10      159.40      321.18    131.07 o 
 -16   0  10     1111.80     1186.24    187.53 o 
 -15   0  10        0.01        0.00    111.06 o 
 -14   0  10     3672.04     3703.53    486.01 o 
 -13   0  10      208.47      224.75     89.68 o 
 -12   0  10      650.02      378.21     84.30 o 
 -11   0  10     5148.09     4320.61    188.87 o 
 -10   0  10      339.19      294.99     53.70 o 
  -9   0  10    19422.71    20194.59    417.42 o 
  -8   0  10      203.69      335.05     45.49 o 
  -7   0  10     9617.22     8429.41    218.95 o 
  -6   0  10     4314.56     4188.79    166.90 o 
  -5   0  10      199.22      138.31     29.22 o 
  -4   0  10     7257.64     6684.45    161.11 o 
  -3   0  10       43.33       53.84     34.51 o 
  -2   0  10    52243.75    52641.17   1045.09 o 
  -1   0  10        9.09        0.00     29.92 o 
   0   0  10    83811.59    87414.26   1545.29 o 
   1   0  10    10210.04     8728.66    373.27 o 
   2   0  10     1202.56     1281.48     75.02 o 
   3   0  10     2870.01     2514.60    103.56 o 
   4   0  10     3166.19     3493.30    152.19 o 
   5   0  10    14578.41    15333.10    370.12 o 
   6   0  10     6550.90     6099.12    252.76 o 
   7   0  10     1746.94     2021.24    191.02 o 
   8   0  10     1533.87     1569.84    111.11 o 
   9   0  10       13.71        4.02     67.63 o 
  10   0  10     4309.24     4565.83    229.02 o 
  11   0  10        5.70        0.00     64.36 o 
  12   0  10     2387.93     2392.51    233.21 o 
  13   0  10     2876.35     2890.17    208.61 o 
  14   0  10      407.59      377.77    101.36 o 
  15   0  10      478.12      377.82    112.18 o 
 -19   1  10      808.61      648.30    174.49 o 
 -18   1  10      492.22      670.24    119.22 o 
 -17   1  10     1691.23     1796.42    162.43 o 
 -16   1  10        7.90       28.69     71.86 o 
 -15   1  10     5327.80     5958.08    454.85 o 
 -14   1  10       13.26        0.00     60.83 o 
 -13   1  10     5082.67     5390.48    209.97 o 
 -12   1  10     1998.46     1971.13    104.73 o 
 -11   1  10     1632.28     1521.66    125.57 o 
 -10   1  10     5395.43     5851.03    126.25 o 
  -9   1  10       12.83        7.57     24.05 o 
  -8   1  10    16886.21    17813.27    262.18 o 
  -7   1  10      585.12      629.92     37.33 o 
  -6   1  10     3326.93     3263.98     81.53 o 
  -5   1  10    10093.25     9955.99    157.22 o 
  -4   1  10      619.49      603.84     35.64 o 
  -3   1  10    22856.18    21634.79    328.73 o 
  -2   1  10      551.57      428.83     34.10 o 
  -1   1  10    12360.69    12756.19    227.26 o 
   0   1  10     4882.51     5086.23    107.64 o 
   1   1  10    42494.39    44268.38    600.91 o 
   2   1  10     5889.23     5884.63    106.42 o 
   3   1  10        2.75        0.00     20.00 o 
   4   1  10     9671.10     9619.15    163.57 o 
   5   1  10     1869.21     1812.95     78.94 o 
   6   1  10     4781.86     4702.01    122.54 o 
   7   1  10     2914.48     2799.89    122.50 o 
   8   1  10     3114.08     3394.82    110.56 o 
   9   1  10     2379.38     2578.59    158.69 o 
  10   1  10     1311.49     1461.60     95.49 o 
  11   1  10     5312.26     5468.00    184.57 o 
  12   1  10      259.57      326.55     75.74 o 
  13   1  10     1514.23     1626.54    112.04 o 
  14   1  10     1132.57     1160.94    133.76 o 
  15   1  10      297.83      170.53     77.32 o 
 -19   2  10      532.10      585.80    112.83 o 
 -18   2  10     1302.61     1192.15    130.10 o 
 -17   2  10      352.26      412.20     92.66 o 
 -16   2  10     1864.29     2019.10    154.59 o 
 -15   2  10        9.36        0.00     58.94 o 
 -14   2  10     9737.24     9961.69    299.87 o 
 -13   2  10     1711.79     1857.26    160.20 o 
 -12   2  10     1635.77     1622.83     89.70 o 
 -11   2  10     3070.66     3236.34    147.86 o 
 -10   2  10     3345.94     3484.68    104.48 o 
  -9   2  10     9161.13     9388.19    212.25 o 
  -8   2  10      155.68      145.93     27.59 o 
  -7   2  10    12916.59    13647.46    200.90 o 
  -6   2  10     2564.64     2873.88     71.01 o 
  -5   2  10     4363.45     3800.17     76.98 o 
  -4   2  10    14574.60    14794.30    208.53 o 
  -3   2  10      422.70      337.22     28.47 o 
  -2   2  10    20491.58    20521.76    285.57 o 
  -1   2  10     4012.60     3741.80     93.09 o 
   0   2  10    24267.05    25650.69    367.51 o 
   1   2  10    10652.80    10700.98    190.37 o 
   2   2  10     6405.75     6551.98    120.81 o 
   3   2  10     8611.03     8442.46    140.32 o 
   4   2  10        1.90        0.00     21.90 o 
   5   2  10     7164.72     6874.17    138.94 o 
   6   2  10      729.48      772.69     51.05 o 
   7   2  10     6847.25     6976.83    155.24 o 
   8   2  10     1488.82     1698.52     88.06 o 
   9   2  10       49.16       73.85     42.65 o 
  10   2  10     3479.83     3660.37    146.13 o 
  11   2  10       96.72       29.30     48.75 o 
  12   2  10     3575.05     4068.13    167.56 o 
  13   2  10     1247.06     1200.92    100.77 o 
  14   2  10      521.06      566.43     96.39 o 
  15   2  10      647.92      439.07    122.22 o 
 -19   3  10       71.51       62.91     97.74 o 
 -18   3  10      340.63      256.93     93.93 o 
 -17   3  10      866.02      817.78    123.58 o 
 -16   3  10      143.07      216.00     80.41 o 
 -15   3  10     2479.78     2845.38    173.37 o 
 -14   3  10     1066.78      925.29    134.12 o 
 -13   3  10     3033.16     2947.11    133.19 o 
 -12   3  10     1484.26     1511.68    124.43 o 
 -11   3  10     1330.61     1231.17     90.49 o 
 -10   3  10     5723.75     5683.17    135.84 o 
  -9   3  10       89.53       68.66     29.93 o 
  -8   3  10     7403.87     7541.56    154.34 o 
  -7   3  10     4306.25     4334.80     89.52 o 
  -6   3  10    17063.54    17061.31    230.67 o 
  -5   3  10    23395.12    24230.66    299.43 o 
  -4   3  10     4199.43     3896.87     77.92 o 
  -3   3  10    12507.74    11965.51    176.93 o 
  -2   3  10      202.63      159.77     23.74 o 
  -1   3  10    20692.85    21777.20    332.99 o 
   0   3  10      775.74      842.84     38.92 o 
   1   3  10     3519.93     3216.17     79.14 o 
   2   3  10     9773.62     9725.00    159.67 o 
   3   3  10     3433.30     3048.98     77.84 o 
   4   3  10     4374.18     4177.85     98.60 o 
   5   3  10      158.13      186.47     31.93 o 
   6   3  10     4132.42     4292.93    112.29 o 
   7   3  10      810.37      877.40     56.52 o 
   8   3  10       21.16       16.73     37.55 o 
   9   3  10     5335.98     5335.54    156.69 o 
  10   3  10      138.87      143.53     51.37 o 
  11   3  10     2651.30     2779.78    133.43 o 
  12   3  10     1464.37     1558.52    122.88 o 
  13   3  10      962.20     1013.90    134.59 o 
  14   3  10      627.16      799.28    103.90 o 
  15   3  10      281.86      266.51    104.50 o 
 -19   4  10      535.32      468.18    111.89 o 
 -18   4  10      536.38      369.70    102.19 o 
 -17   4  10      223.84       62.82    101.81 o 
 -16   4  10      951.59      943.49    104.25 o 
 -15   4  10      227.28      230.70     70.82 o 
 -14   4  10     5453.33     5692.76    183.40 o 
 -13   4  10     1098.93     1041.09    103.42 o 
 -12   4  10     3662.79     3916.13    149.24 o 
 -11   4  10     1838.16     2130.22    143.91 o 
 -10   4  10     1587.69     1653.45     76.41 o 
  -9   4  10      138.91      108.14     33.78 o 
  -8   4  10      113.67      134.47     31.78 o 
  -7   4  10     6408.44     7039.51    137.37 o 
  -6   4  10     5027.21     5080.29    100.31 o 
  -5   4  10     1796.48     1666.45     53.48 o 
  -4   4  10    19405.20    19226.41    255.09 o 
  -3   4  10      918.51     1120.48     43.29 o 
  -2   4  10      970.69      974.06     39.58 o 
  -1   4  10      712.30      678.47     51.94 o 
   0   4  10      411.85      311.64     26.55 o 
   1   4  10     7680.32     7720.21    146.81 o 
   2   4  10     3229.31     3017.10    110.51 o 
   3   4  10     5929.17     5510.73    126.75 o 
   4   4  10      175.89      130.58     30.43 o 
   5   4  10     5417.08     5768.07    124.18 o 
   6   4  10      299.19      264.90     40.37 o 
   7   4  10     2472.45     2862.76    104.77 o 
   8   4  10     5167.67     5414.51    152.54 o 
   9   4  10      490.24      447.22     71.86 o 
  10   4  10     3121.46     3455.84    139.46 o 
  11   4  10      137.66       44.44     58.29 o 
  12   4  10     1767.29     1667.86    129.23 o 
  13   4  10      305.21      179.89     75.24 o 
  14   4  10      396.05      385.38     92.84 o 
 -18   5  10      112.41       84.42     80.94 o 
 -17   5  10      586.12      768.49    110.73 o 
 -16   5  10      413.47      445.01    107.46 o 
 -15   5  10      524.43      482.65    102.90 o 
 -14   5  10      506.48      369.09     59.24 o 
 -13   5  10     3064.22     3312.42    131.28 o 
 -12   5  10      926.67      912.44     90.27 o 
 -11   5  10      579.43      613.92     58.47 o 
 -10   5  10     2282.54     2446.83     95.07 o 
  -9   5  10      287.52      328.47     42.29 o 
  -8   5  10     2533.96     2647.50     92.08 o 
  -7   5  10     4846.42     5110.60    122.71 o 
  -6   5  10     2296.18     2163.06     85.41 o 
  -5   5  10     2267.41     1767.64     84.46 o 
  -4   5  10      549.38      625.67     42.61 o 
  -3   5  10    14519.08    14750.59    205.13 o 
  -2   5  10      156.49      111.54     21.69 o 
  -1   5  10     3297.78     3144.21     80.33 o 
   0   5  10     1425.63     1275.58     46.43 o 
   1   5  10     1299.06     1369.36     48.96 o 
   2   5  10     4032.37     4015.00     87.03 o 
   3   5  10     1963.46     1968.04     65.56 o 
   4   5  10     2154.40     2249.20     92.58 o 
   5   5  10        3.78       36.98     28.68 o 
   6   5  10     4216.20     4304.12    116.80 o 
   7   5  10     1030.85     1138.11     72.81 o 
   8   5  10       60.36        0.00     38.81 o 
   9   5  10     3185.79     2915.24    138.99 o 
  10   5  10      369.95      261.33     68.50 o 
  11   5  10     1048.95     1122.77    130.91 o 
  12   5  10      336.07      272.46     82.39 o 
  13   5  10      419.03      323.17     91.91 o 
  14   5  10      318.83      195.88    101.29 o 
 -18   6  10       88.30      135.95     85.93 o 
 -17   6  10       65.99      106.11     78.94 o 
 -16   6  10      605.53      432.12     89.90 o 
 -15   6  10        0.31       18.31     53.92 o 
 -14   6  10      136.60       82.08     52.74 o 
 -13   6  10      895.13      840.70     74.07 o 
 -12   6  10     1288.19     1289.89     84.35 o 
 -11   6  10     1195.73     1303.10     81.42 o 
 -10   6  10        4.29       13.53     36.83 o 
  -9   6  10     4016.94     4248.08    132.71 o 
  -8   6  10       13.30        9.17     29.87 o 
  -7   6  10     2483.87     2358.68    113.73 o 
  -6   6  10     3798.15     3735.36    101.11 o 
  -5   6  10     3347.72     3282.92    138.71 o 
  -4   6  10     6271.44     6835.06    127.57 o 
  -3   6  10       91.06      118.30     23.39 o 
  -2   6  10     5452.04     5571.75    101.97 o 
  -1   6  10       64.17       34.76     22.40 o 
   0   6  10     4460.81     4576.30    114.82 o 
   1   6  10      798.63      840.74     42.83 o 
   2   6  10      694.38      798.41     44.25 o 
   3   6  10     2661.64     3100.36     91.90 o 
   4   6  10      100.32      110.73     33.45 o 
   5   6  10     1326.04     1329.53     71.78 o 
   6   6  10      364.22      314.12     46.82 o 
   7   6  10       46.31      159.27     50.59 o 
   8   6  10     3018.65     3191.91    140.53 o 
   9   6  10      429.49      375.99     65.51 o 
  10   6  10     1084.06     1156.79    103.51 o 
  11   6  10        1.00       46.71     70.19 o 
  12   6  10      370.46      156.60     94.70 o 
  13   6  10      295.81      193.92    101.32 o 
  14   6  10       72.12       41.77    115.71 o 
 -17   7  10      291.79      269.05     88.83 o 
 -16   7  10      105.35      173.64     76.76 o 
 -15   7  10      532.20      356.35     77.51 o 
 -14   7  10      186.53       74.75     56.10 o 
 -13   7  10      222.94      130.04     52.49 o 
 -12   7  10      158.39      172.97     51.46 o 
 -11   7  10     1343.48     1400.23    100.74 o 
 -10   7  10     1781.86     1650.20     89.43 o 
  -9   7  10      505.45      534.09     52.43 o 
  -8   7  10      220.21      181.97     40.02 o 
  -7   7  10      801.56      800.80     56.42 o 
  -6   7  10     1337.16     1140.93     65.90 o 
  -5   7  10      255.79      239.80     38.20 o 
  -4   7  10      102.84       49.38     30.04 o 
  -3   7  10     4494.43     4504.66    106.09 o 
  -2   7  10     1497.45     1437.17     82.77 o 
  -1   7  10      645.31      603.84     43.08 o 
   0   7  10       36.24        7.71     29.88 o 
   1   7  10     2441.86     2578.37     97.68 o 
   2   7  10     4356.83     4483.47    129.95 o 
   3   7  10      133.78      139.40     35.14 o 
   4   7  10     3065.40     3136.56    104.08 o 
   5   7  10      973.22      983.05     86.30 o 
   6   7  10      729.16      770.87     68.69 o 
   7   7  10     2876.57     2868.97    162.99 o 
   8   7  10     1109.73      988.35    102.25 o 
   9   7  10      331.35      394.65     67.33 o 
  10   7  10      123.35        5.92     58.15 o 
  11   7  10      545.16      407.49    155.46 o 
  12   7  10       14.42      110.92     84.50 o 
  13   7  10      320.55      375.31    117.07 o 
 -17   8  10       17.18        0.00     82.19 o 
 -16   8  10      102.22      139.65     79.69 o 
 -15   8  10        1.75        0.00     57.41 o 
 -14   8  10        5.95        0.00     53.49 o 
 -13   8  10      566.98      404.22     73.40 o 
 -12   8  10      152.90      275.83     56.98 o 
 -11   8  10        2.80        0.00     45.33 o 
 -10   8  10       51.17       16.19     45.97 o 
  -9   8  10     2132.46     2203.30    112.76 o 
  -8   8  10       20.60        0.00     37.41 o 
  -7   8  10      630.82      597.94     57.32 o 
  -6   8  10     1904.88     2046.61    136.96 o 
  -5   8  10      247.47      275.33     42.36 o 
  -4   8  10       89.10       85.99     35.01 o 
  -3   8  10        5.40        0.00     27.60 o 
  -2   8  10     1820.53     1920.16     73.03 o 
  -1   8  10      269.39      252.02     42.96 o 
   0   8  10     1722.27     1725.61     67.50 o 
   1   8  10      623.39      563.35     43.44 o 
   2   8  10     1553.60     1542.24     68.45 o 
   3   8  10     1836.86     1713.80     90.11 o 
   4   8  10        8.51       11.76     34.43 o 
   5   8  10      274.75      187.49     45.79 o 
   6   8  10     1400.39     1215.83    124.04 o 
   7   8  10      130.53       91.60     52.13 o 
   8   8  10      213.99      145.76     56.79 o 
   9   8  10       14.00       12.51     56.56 o 
  10   8  10       93.75       39.88     61.92 o 
  11   8  10       27.17      111.03     75.51 o 
  12   8  10      419.11      604.34    111.94 o 
  13   8  10      156.66      296.47    176.52 o 
 -16   9  10       24.83        0.00     77.27 o 
 -15   9  10       58.87      142.90     69.50 o 
 -14   9  10       74.85       65.02     62.37 o 
 -13   9  10       45.61       29.34     57.57 o 
 -12   9  10      301.79      243.61     64.17 o 
 -11   9  10      849.16      813.73     86.86 o 
 -10   9  10      786.58      714.91     75.39 o 
  -9   9  10      313.96      360.73     61.05 o 
  -8   9  10      104.47       35.61     42.42 o 
  -7   9  10      523.41      484.80     57.01 o 
  -6   9  10      148.19      166.10     40.59 o 
  -5   9  10      153.53      218.71     43.15 o 
  -4   9  10      208.03      243.12     48.34 o 
  -3   9  10       11.44        0.00     31.84 o 
  -2   9  10        0.48        0.00     31.21 o 
  -1   9  10      526.15      441.51     40.28 o 
   0   9  10       87.37       23.64     28.06 o 
   1   9  10      132.04       38.64     25.73 o 
   2   9  10      460.25      421.05     68.14 o 
   3   9  10      212.26      219.24     36.71 o 
   4   9  10      583.39      528.20     74.70 o 
   5   9  10       42.73       28.72     41.66 o 
   6   9  10       40.88       49.64     44.62 o 
   7   9  10      254.09      174.01     56.13 o 
   8   9  10      111.72      109.80     55.83 o 
   9   9  10      201.01      186.88     75.44 o 
  10   9  10        0.17        0.00     68.32 o 
  11   9  10      146.45       80.79     86.03 o 
  12   9  10      148.24       60.25    183.14 o 
 -15  10  10        6.71        0.00     70.85 o 
 -14  10  10       51.05       18.16     64.08 o 
 -13  10  10        1.75       37.89     61.46 o 
 -12  10  10        3.37       94.69     62.21 o 
 -11  10  10       13.71       52.66     55.98 o 
 -10  10  10      149.02      127.09     55.98 o 
  -9  10  10       42.92       81.29     52.95 o 
  -8  10  10        0.14       21.18     43.09 o 
  -7  10  10        7.48       34.15     41.86 o 
  -6  10  10      676.22      713.19     79.65 o 
  -5  10  10       37.26       31.45     38.94 o 
  -4  10  10        7.68        0.00     36.78 o 
  -3  10  10      136.87      169.78     49.89 o 
  -2  10  10       20.84       30.25     34.47 o 
  -1  10  10      186.36      117.62     40.05 o 
   0  10  10      286.18      236.43     57.14 o 
   1  10  10      418.05      334.42     57.97 o 
   2  10  10      203.41      195.58     62.49 o 
   3  10  10       29.42        0.00     48.81 o 
   4  10  10       56.83      106.07     52.96 o 
   5  10  10      118.99      200.91     73.30 o 
   6  10  10        2.88        0.00     45.11 o 
   7  10  10       14.87       44.40     54.76 o 
   8  10  10      301.94      275.83     77.46 o 
   9  10  10       15.16       32.56     70.36 o 
  10  10  10        1.78       30.72     75.12 o 
  11  10  10        5.21       28.13     83.87 o 
 -14  11  10       29.95       60.99     80.20 o 
 -13  11  10       70.94       28.72     73.05 o 
 -12  11  10       40.98      106.43     66.73 o 
 -11  11  10        7.34      103.76     62.48 o 
 -10  11  10       33.74        0.00     53.05 o 
  -9  11  10      402.34      337.21     67.32 o 
  -8  11  10        7.84       19.78     52.52 o 
  -7  11  10       39.62       29.28     46.18 o 
  -6  11  10      120.03      106.84     45.74 o 
  -5  11  10       69.68      107.39     43.01 o 
  -4  11  10      905.15      914.75     87.37 o 
  -3  11  10      225.42      232.06     46.79 o 
  -2  11  10      300.93      244.71     45.39 o 
  -1  11  10       64.00       43.47     39.21 o 
   0  11  10      101.41        0.00     50.89 o 
   1  11  10       32.66       21.80     48.13 o 
   2  11  10       66.17       36.64     49.79 o 
   3  11  10        5.60        0.00     53.05 o 
   4  11  10      358.85      295.70     80.96 o 
   5  11  10       32.07       12.83     70.51 o 
   6  11  10        5.11       29.09    102.54 o 
   7  11  10       77.41      160.39    100.75 o 
   8  11  10       96.90       47.87     73.16 o 
   9  11  10       82.07        0.00     74.63 o 
  10  11  10       82.12        0.00     73.53 o 
 -13  12  10      170.07      334.00    110.69 o 
 -12  12  10      325.47      159.23     88.03 o 
 -11  12  10       57.89        0.00     67.87 o 
 -10  12  10       25.69       21.33     71.56 o 
  -9  12  10      123.92       59.13     73.93 o 
  -8  12  10       83.39      122.41     66.54 o 
  -7  12  10      187.84      172.75     74.36 o 
  -6  12  10       10.00       30.12     49.81 o 
  -5  12  10       65.51       19.67     45.56 o 
  -4  12  10       98.25      104.58     46.57 o 
  -3  12  10        6.87        4.92     41.12 o 
  -2  12  10       40.91       38.26     49.83 o 
  -1  12  10        7.66       36.78     57.18 o 
   0  12  10      220.44      143.05     59.30 o 
   1  12  10        0.17        0.00     53.24 o 
   2  12  10      599.24      457.95     74.45 o 
   3  12  10      630.64      558.90     77.13 o 
   4  12  10       77.24        0.00     69.37 o 
   5  12  10       14.37        0.00     75.19 o 
   6  12  10       31.27      100.53     87.99 o 
   7  12  10       11.52        0.00     95.64 o 
   8  12  10       27.35       57.42    111.28 o 
   9  12  10        1.08        0.00     63.62 o 
 -11  13  10      238.85      138.14     85.56 o 
 -10  13  10        1.27       61.59     79.25 o 
  -9  13  10       29.39        0.00     69.66 o 
  -8  13  10       73.91        9.72     68.52 o 
  -7  13  10        0.35       32.83     62.59 o 
  -6  13  10      120.58      223.32     63.79 o 
  -5  13  10      114.54      105.80     54.55 o 
  -4  13  10      134.99      107.43     53.55 o 
  -3  13  10      334.73      274.78     55.17 o 
  -2  13  10       13.19       73.85     48.24 o 
  -1  13  10      210.86      174.23     71.44 o 
   0  13  10        0.19        0.00     58.71 o 
   1  13  10      606.90      645.49     88.18 o 
   2  13  10      132.56       90.70     66.44 o 
   3  13  10        6.63      109.30     77.75 o 
   4  13  10       13.42       64.85     89.46 o 
   5  13  10       41.71       42.40     89.96 o 
   6  13  10       47.98       37.43     92.89 o 
   7  13  10        2.79        0.00     94.65 o 
 -10  14  10       20.93        0.00    116.43 o 
  -9  14  10        6.41        0.00    108.80 o 
  -8  14  10        4.97        0.00     73.12 o 
  -7  14  10      128.95       60.52     68.94 o 
  -6  14  10       20.13      104.09     60.98 o 
  -5  14  10       82.84      107.99     62.15 o 
  -4  14  10      244.28      138.97     60.33 o 
  -3  14  10        1.06       56.21     54.33 o 
  -2  14  10      132.34      131.63     55.18 o 
  -1  14  10      146.92       53.67     69.14 o 
   0  14  10      313.89      295.47     82.52 o 
   1  14  10      423.75      399.21     85.75 o 
   2  14  10      106.44      119.85     80.15 o 
   3  14  10      206.44      289.76    116.53 o 
   4  14  10       33.63        0.00     92.13 o 
   5  14  10      207.28       16.37    102.31 o 
  -7  15  10       40.82       55.14     97.71 o 
  -6  15  10      179.74      338.14    117.01 o 
  -5  15  10      195.82       85.50     66.92 o 
  -4  15  10       36.70        0.00     59.68 o 
  -3  15  10      452.42      525.76     75.21 o 
  -2  15  10       11.68        0.00     77.72 o 
  -1  15  10      502.48      390.32    114.05 o 
   0  15  10       26.81        0.00     80.02 o 
   1  15  10      177.01      144.75     88.33 o 
   2  15  10      427.48      427.95    128.11 o 
   3  15  10      215.70      377.22    134.69 o 
 -19   1  11       14.68        0.00     83.20 o 
 -18   1  11      118.44      103.87     90.02 o 
 -17   1  11       39.44        0.00     72.37 o 
 -16   1  11        2.83        0.00     65.33 o 
 -15   1  11      115.28      155.74     76.73 o 
 -14   1  11       12.29       24.98     64.43 o 
 -13   1  11       32.09       19.39     57.40 o 
 -12   1  11      111.87      122.73     46.30 o 
 -11   1  11      264.28      299.75     43.08 o 
 -10   1  11     1583.30     1764.99     76.19 o 
  -9   1  11       60.26       39.85     28.04 o 
  -8   1  11     1130.53      937.33     53.01 o 
  -7   1  11      715.81      872.49     62.60 o 
  -6   1  11      521.43      629.95     52.33 o 
  -5   1  11      647.65      409.23     35.22 o 
  -4   1  11       61.85       54.82     20.91 o 
  -3   1  11      832.29      734.61     39.46 o 
  -2   1  11     1225.16     1676.62     61.51 o 
  -1   1  11     3536.61     3491.40     83.57 o 
   0   1  11     1876.58     2480.42     70.25 o 
   1   1  11      957.10      921.77     45.62 o 
   2   1  11     2349.20     2439.46     69.64 o 
   3   1  11      905.75      872.70     49.88 o 
   4   1  11      875.97      803.64     53.26 o 
   5   1  11      515.00      600.41     49.75 o 
   6   1  11        1.18        0.00     29.16 o 
   7   1  11      190.01      198.54     42.68 o 
   8   1  11      167.07      114.80     43.08 o 
   9   1  11      185.33       77.27     46.91 o 
  10   1  11      130.93      120.19     51.48 o 
  11   1  11      127.06      131.55     55.88 o 
  12   1  11        7.07        0.00     52.64 o 
  13   1  11      105.60       90.78     62.26 o 
  14   1  11        0.87        0.00     60.78 o 
  15   1  11        8.22        0.00     68.09 o 
 -19   2  11      254.90      271.18     98.83 o 
 -18   2  11        2.96        2.83     77.75 o 
 -17   2  11      189.50      208.64     83.28 o 
 -16   2  11       69.96       95.97     68.86 o 
 -15   2  11      461.39      429.52    103.30 o 
 -14   2  11        9.30        0.00     63.05 o 
 -13   2  11     1957.18     2118.67    115.47 o 
 -12   2  11      348.62      295.41     65.21 o 
 -11   2  11       37.88        1.15     33.65 o 
 -10   2  11        2.03        0.00     28.22 o 
  -9   2  11      497.45      498.59     40.37 o 
  -8   2  11      449.23      337.73     32.31 o 
  -7   2  11      779.73      736.54     39.79 o 
  -6   2  11      919.18     1085.81     63.87 o 
  -5   2  11     2324.75     2387.99     63.33 o 
  -4   2  11      906.06     1029.75     58.16 o 
  -3   2  11      966.33      964.59     41.95 o 
  -2   2  11     1527.62     1416.22     56.05 o 
  -1   2  11     1296.82     1415.05     56.78 o 
   0   2  11    10510.84    11119.29    186.41 o 
   1   2  11       38.33       20.34     23.22 o 
   2   2  11       30.85       46.18     23.74 o 
   3   2  11        6.58        0.00     23.41 o 
   4   2  11     2086.73     2019.46     79.95 o 
   5   2  11      113.87       91.71     31.98 o 
   6   2  11      626.16      547.13     49.26 o 
   7   2  11     1688.57     1948.67     85.96 o 
   8   2  11     5118.24     4541.33    160.47 o 
   9   2  11      182.48      239.98     51.43 o 
  10   2  11     1067.27      741.11    120.03 o 
  11   2  11      281.11      288.40     63.24 o 
  12   2  11      154.36      209.19     60.78 o 
  13   2  11       74.89       11.15     63.01 o 
  14   2  11       76.51       81.63     66.24 o 
 -19   3  11        1.77        0.00     86.75 o 
 -18   3  11       37.68      144.96     81.55 o 
 -17   3  11      172.82      134.53     80.28 o 
 -16   3  11      293.34      193.86     80.09 o 
 -15   3  11      455.30      304.75     72.92 o 
 -14   3  11     1967.68     1979.40    128.74 o 
 -13   3  11     2501.97     2433.88    124.16 o 
 -12   3  11        0.17       14.15     39.43 o 
 -11   3  11      954.10      881.34     60.89 o 
 -10   3  11       62.59       74.22     33.19 o 
  -9   3  11      920.01      755.08     53.31 o 
  -8   3  11     2712.19     2858.96     79.91 o 
  -7   3  11     2185.60     2449.66     71.26 o 
  -6   3  11     1304.39     1271.88     48.55 o 
  -5   3  11      707.83      664.74     41.08 o 
  -4   3  11     5191.17     5314.29    102.09 o 
  -3   3  11      127.56      214.46     26.07 o 
  -2   3  11     1427.70     1605.20     89.61 o 
  -1   3  11     1671.98     1833.74     70.75 o 
   0   3  11     2210.67     2357.01     66.27 o 
   1   3  11     3389.20     3583.14     84.10 o 
   2   3  11     1031.83     1154.49     60.15 o 
   3   3  11       26.17        0.00     24.34 o 
   4   3  11       10.88       44.24     27.17 o 
   5   3  11       81.16       67.70     31.90 o 
   6   3  11     1367.88     1278.58     78.00 o 
   7   3  11     2611.80     2623.28     99.51 o 
   8   3  11      649.12      767.44     66.19 o 
   9   3  11      266.40      200.78     51.76 o 
  10   3  11      190.13      119.18     51.31 o 
  11   3  11      515.09      271.39    102.14 o 
  12   3  11        1.06        6.75     58.28 o 
  13   3  11      153.40        0.00     66.91 o 
  14   3  11       15.42       15.79     73.54 o 
 -19   4  11       66.59        0.00     92.32 o 
 -18   4  11       70.23        3.46     84.19 o 
 -17   4  11      143.74      165.41     83.57 o 
 -16   4  11      362.75      446.53     85.61 o 
 -15   4  11      293.17      188.97     70.58 o 
 -14   4  11     1381.37     1375.32     97.28 o 
 -13   4  11      654.18      559.48     62.73 o 
 -12   4  11     2604.71     2694.30    114.57 o 
 -11   4  11      215.91      133.50     44.82 o 
 -10   4  11     3354.26     3278.85    107.65 o 
  -9   4  11     1124.83     1186.22     65.48 o 
  -8   4  11     2663.17     2914.07     97.98 o 
  -7   4  11     1424.73     1368.91     59.58 o 
  -6   4  11      318.31      316.77     31.10 o 
  -5   4  11     2214.48     2329.76     67.22 o 
  -4   4  11     2203.44     2128.66     95.50 o 
  -3   4  11     4991.75     5426.38     97.37 o 
  -2   4  11     4778.12     5206.15     94.57 o 
  -1   4  11     5565.17     5462.91    120.34 o 
   0   4  11     2098.78     2051.21     63.87 o 
   1   4  11     2377.34     2646.22     73.49 o 
   2   4  11      278.32      221.88     36.54 o 
   3   4  11     2128.65     2170.90     85.36 o 
   4   4  11     4756.52     4710.16    119.41 o 
   5   4  11     3913.83     4309.11    115.61 o 
   6   4  11      808.75      818.19     63.35 o 
   7   4  11      965.38      918.00     87.31 o 
   8   4  11      392.14      451.87     57.17 o 
   9   4  11      867.97      839.36     75.66 o 
  10   4  11      189.41      187.08     58.72 o 
  11   4  11      609.27      464.07     75.36 o 
  12   4  11      560.40      555.31     93.54 o 
  13   4  11        0.69       30.80     76.51 o 
  14   4  11      396.99      340.30    101.68 o 
 -18   5  11      821.57      863.62    129.33 o 
 -17   5  11       28.85       76.07     73.60 o 
 -16   5  11      202.88      225.35     77.53 o 
 -15   5  11      755.86      741.42     93.36 o 
 -14   5  11      722.17      711.56     72.94 o 
 -13   5  11     1491.39     1553.47     93.42 o 
 -12   5  11       84.55      103.75     43.38 o 
 -11   5  11     1292.19     1418.13    104.46 o 
 -10   5  11       82.52      106.26     37.67 o 
  -9   5  11     1255.90     1196.00     66.45 o 
  -8   5  11      151.78      130.30     33.56 o 
  -7   5  11     2256.74     2653.71     87.55 o 
  -6   5  11     2564.50     2865.25     91.16 o 
  -5   5  11     2199.46     2229.73     95.60 o 
  -4   5  11     2461.68     2445.34    106.03 o 
  -3   5  11    10227.31    10514.96    164.49 o 
  -2   5  11     4727.95     4742.96     97.06 o 
  -1   5  11     2902.31     2574.02     70.22 o 
   0   5  11      110.16      143.74     24.64 o 
   1   5  11    12319.78    12583.53    192.67 o 
   2   5  11       11.83        0.00     23.38 o 
   3   5  11     5633.94     5386.32    119.35 o 
   4   5  11     2961.99     3124.34    112.15 o 
   5   5  11     1095.38     1080.53     66.20 o 
   6   5  11     4832.58     5206.11    146.77 o 
   7   5  11     1703.62     1684.03    101.90 o 
   8   5  11     1033.78     1082.48     89.20 o 
   9   5  11        8.24        0.00     48.98 o 
  10   5  11      542.47      570.50     89.69 o 
  11   5  11      628.71      664.99    100.85 o 
  12   5  11      351.20      202.50     84.63 o 
  13   5  11      521.26      578.05    106.96 o 
  14   5  11       26.34       64.07    140.57 o 
 -18   6  11       28.73      162.31     85.96 o 
 -17   6  11      554.51      609.06    100.94 o 
 -16   6  11      149.36      204.35     80.25 o 
 -15   6  11        3.80        0.00     53.30 o 
 -14   6  11     1461.84     1550.73     99.73 o 
 -13   6  11      139.33      111.18     50.16 o 
 -12   6  11     3406.23     3480.69    134.02 o 
 -11   6  11      287.46      277.60     67.83 o 
 -10   6  11     4735.81     4907.99    147.34 o 
  -9   6  11       42.01       68.34     34.04 o 
  -8   6  11      951.55      949.08     75.95 o 
  -7   6  11     2604.64     2767.18     99.74 o 
  -6   6  11     1398.42     1623.02     76.07 o 
  -5   6  11     7990.52     7901.04    153.08 o 
  -4   6  11     2150.02     2209.99     88.76 o 
  -3   6  11     2649.90     2805.18    108.69 o 
  -2   6  11     1115.71     1161.37     53.48 o 
  -1   6  11     2696.72     2869.67     81.50 o 
   0   6  11     6946.08     7454.63    151.89 o 
   1   6  11      182.40      194.53     34.36 o 
   2   6  11    11695.88    11700.24    258.25 o 
   3   6  11      620.95      620.70     51.67 o 
   4   6  11      476.95      390.91     63.20 o 
   5   6  11     2882.98     2901.43    105.59 o 
   6   6  11     1512.57     1640.88    125.99 o 
   7   6  11     1102.32     1068.47     81.94 o 
   8   6  11        4.76       71.91     53.79 o 
   9   6  11      410.76      442.45    101.98 o 
  10   6  11      295.74      239.18     73.70 o 
  11   6  11      156.81      159.13     86.25 o 
  12   6  11      981.04     1277.23    146.95 o 
  13   6  11      301.06      133.97    114.41 o 
 -17   7  11       23.14      116.44     80.23 o 
 -16   7  11      513.15      468.59    106.98 o 
 -15   7  11      432.34      436.30     73.46 o 
 -14   7  11      120.49       41.72     54.36 o 
 -13   7  11     1986.68     1891.32    116.50 o 
 -12   7  11      113.04       46.30     48.27 o 
 -11   7  11     4150.77     4354.51    162.32 o 
 -10   7  11      629.84      623.16     61.51 o 
  -9   7  11     3734.04     3879.25    122.20 o 
  -8   7  11      347.39      499.43     50.46 o 
  -7   7  11     3488.57     3760.81    118.37 o 
  -6   7  11     3366.40     3062.24    143.45 o 
  -5   7  11      553.63      612.27     94.10 o 
  -4   7  11     2778.97     2869.56    121.83 o 
  -3   7  11     2036.88     1833.46     76.93 o 
  -2   7  11      538.28      593.02     46.70 o 
  -1   7  11     2306.58     2156.55     75.42 o 
   0   7  11      442.10      385.46     41.55 o 
   1   7  11     7032.84     7070.14    150.84 o 
   2   7  11       38.50       50.61     29.23 o 
   3   7  11     5541.00     6125.61    151.24 o 
   4   7  11     1008.72     1003.04     72.98 o 
   5   7  11     2047.15     2413.26    153.13 o 
   6   7  11      622.25      727.91     80.80 o 
   7   7  11      462.03      463.07     72.62 o 
   8   7  11     1004.14     1016.07    106.73 o 
   9   7  11      324.90      190.61     79.37 o 
  10   7  11      911.07      999.54    133.96 o 
  11   7  11      766.79      715.83    158.78 o 
  12   7  11      253.81      181.78    112.77 o 
  13   7  11      621.31      357.55    174.34 o 
 -17   8  11      720.29      528.45    105.85 o 
 -16   8  11       23.28       38.46     74.43 o 
 -15   8  11      606.02      540.34     76.94 o 
 -14   8  11     1424.48     1257.67    124.59 o 
 -13   8  11      367.35      367.97     71.11 o 
 -12   8  11     2535.59     2525.30    131.54 o 
 -11   8  11        3.14        0.00     44.95 o 
 -10   8  11      968.31     1078.75     85.61 o 
  -9   8  11      756.62      795.02     69.11 o 
  -8   8  11     3746.75     3807.63    131.83 o 
  -7   8  11     3295.36     3497.89    119.02 o 
  -6   8  11     1474.60     1704.13     83.67 o 
  -5   8  11     1915.53     2051.04     89.39 o 
  -4   8  11     1305.24     1308.07     96.82 o 
  -3   8  11     1287.23     1257.41     69.09 o 
  -2   8  11     1616.50     1419.55     72.10 o 
  -1   8  11       76.81       58.92     33.63 o 
   0   8  11     7806.65     7694.17    190.40 o 
   1   8  11        4.67       12.02     30.04 o 
   2   8  11    12931.27    12451.00    241.21 o 
   3   8  11      460.38      455.52     51.15 o 
   4   8  11     4704.03     4936.94    146.78 o 
   5   8  11      521.98      428.02     76.39 o 
   6   8  11      685.34      689.46     81.11 o 
   7   8  11     1551.75     1542.47    112.38 o 
   8   8  11       25.82      119.55     61.85 o 
   9   8  11     1848.07     2175.34    203.40 o 
  10   8  11      509.70      632.81    101.00 o 
  11   8  11      293.90      396.65    101.42 o 
  12   8  11      249.63      316.65    187.32 o 
 -16   9  11      557.60      722.31    113.28 o 
 -15   9  11      180.54      190.82     77.17 o 
 -14   9  11       87.29      100.55     69.65 o 
 -13   9  11     3373.63     3577.60    188.86 o 
 -12   9  11        9.09       91.61     60.59 o 
 -11   9  11     2396.99     2421.58    135.50 o 
 -10   9  11      912.09      890.64     82.50 o 
  -9   9  11      658.47      816.24    104.30 o 
  -8   9  11     1832.88     2140.67    110.58 o 
  -7   9  11     3163.59     3059.82    122.49 o 
  -6   9  11     7896.92     8409.48    199.53 o 
  -5   9  11       36.18       21.55     38.28 o 
  -4   9  11     4815.76     4971.84    156.43 o 
  -3   9  11      621.88      624.63     84.99 o 
  -2   9  11     1378.82     1418.15     73.91 o 
  -1   9  11     4385.57     4834.43    144.57 o 
   0   9  11      358.47      279.57     53.09 o 
   1   9  11     4953.95     5007.63    180.43 o 
   2   9  11        0.62        0.00     27.99 o 
   3   9  11     4169.21     4391.89    163.38 o 
   4   9  11      573.93      623.41     85.59 o 
   5   9  11     1863.14     2111.13    110.76 o 
   6   9  11     1545.18     1547.85    106.54 o 
   7   9  11      104.68      100.65     59.53 o 
   8   9  11     2064.05     1854.98    147.09 o 
   9   9  11      206.86      231.53     88.06 o 
  10   9  11      656.02      703.18    109.29 o 
  11   9  11      473.11      556.26    111.73 o 
 -15  10  11      662.47      721.39    104.71 o 
 -14  10  11      719.50      741.43    100.07 o 
 -13  10  11      104.85        9.83     66.12 o 
 -12  10  11     2171.30     2668.60    169.17 o 
 -11  10  11       14.89      112.17     63.26 o 
 -10  10  11      882.76     1054.73     97.41 o 
  -9  10  11      707.19      871.75     87.73 o 
  -8  10  11      934.54     1113.00     98.20 o 
  -7  10  11     1793.21     1728.19     95.50 o 
  -6  10  11      332.87      357.66     53.07 o 
  -5  10  11     6796.50     6888.25    181.52 o 
  -4  10  11      145.25      128.72     44.86 o 
  -3  10  11     1267.44     1499.46     80.85 o 
  -2  10  11     1520.65     1664.18     95.54 o 
  -1  10  11      962.98      991.27     70.43 o 
   0  10  11     3558.63     3786.20    115.19 o 
   1  10  11      163.89       80.85     48.67 o 
   2  10  11     2458.28     2331.99    144.38 o 
   3  10  11      495.30      443.09     68.90 o 
   4  10  11     2122.59     2306.73    138.33 o 
   5  10  11     1769.79     1820.22    140.42 o 
   6  10  11      328.71      257.62     61.73 o 
   7  10  11     2924.08     3401.80    218.12 o 
   8  10  11       22.20       93.29     70.06 o 
   9  10  11     1896.72     2279.18    257.81 o 
  10  10  11      112.30      165.67     96.58 o 
 -14  11  11      464.89      523.16     98.61 o 
 -13  11  11     1152.89     1240.21    116.73 o 
 -12  11  11       17.43       95.09     69.73 o 
 -11  11  11     1367.40     1581.73    127.62 o 
 -10  11  11       66.28       38.97     61.79 o 
  -9  11  11      720.13      501.64     79.00 o 
  -8  11  11      491.83      563.79     76.08 o 
  -7  11  11      207.78      202.91     52.57 o 
  -6  11  11     4847.43     5161.38    164.16 o 
  -5  11  11      380.83      333.27     56.40 o 
  -4  11  11      967.14      849.00     83.45 o 
  -3  11  11      263.21      176.49     55.94 o 
  -2  11  11     3089.07     3215.34    120.66 o 
  -1  11  11     1761.26     1789.36    137.13 o 
   0  11  11      218.12      323.64     71.63 o 
   1  11  11     1954.32     1828.15    114.38 o 
   2  11  11      704.47      696.10     81.17 o 
   3  11  11     2528.14     2981.80    147.71 o 
   4  11  11      969.12     1023.62    113.54 o 
   5  11  11      430.53      325.20     87.82 o 
   6  11  11     1396.71     1578.91    157.45 o 
   7  11  11      598.76      661.11     85.72 o 
   8  11  11     1904.50     2011.49    134.50 o 
   9  11  11       17.79        0.00     70.80 o 
 -13  12  11       47.08      126.07    124.69 o 
 -12  12  11      993.19     1153.93    152.11 o 
 -11  12  11      113.16      102.37     79.97 o 
 -10  12  11     1285.68     1743.79    143.05 o 
  -9  12  11      612.12      649.69    196.26 o 
  -8  12  11      794.98      984.41    131.16 o 
  -7  12  11     1808.13     2101.22    113.80 o 
  -6  12  11        1.14       45.43     49.25 o 
  -5  12  11     1526.46     1715.36    109.10 o 
  -4  12  11        0.85       31.73     46.17 o 
  -3  12  11     2207.52     2239.95    147.65 o 
  -2  12  11      705.10      777.34    109.34 o 
  -1  12  11      712.83      566.52     86.54 o 
   0  12  11      705.00      742.93     89.06 o 
   1  12  11        7.90        0.00     54.86 o 
   2  12  11     1148.50     1166.44    101.64 o 
   3  12  11       97.57      117.24     70.83 o 
   4  12  11      783.52      703.31    130.50 o 
   5  12  11     1602.28     1715.05    196.84 o 
   6  12  11      108.89       49.16     86.14 o 
   7  12  11      566.66      560.49    164.94 o 
   8  12  11       13.80       52.35    110.01 o 
 -11  13  11      752.59      708.84    155.41 o 
 -10  13  11      189.58      205.56     89.08 o 
  -9  13  11      699.13      700.04    109.41 o 
  -8  13  11      489.91      426.68     81.24 o 
  -7  13  11      322.60      290.69     73.48 o 
  -6  13  11      993.06      933.75     89.17 o 
  -5  13  11      127.97      130.23     57.62 o 
  -4  13  11      469.44      537.83     72.02 o 
  -3  13  11      145.53       63.37     50.44 o 
  -2  13  11      698.94      612.14     68.01 o 
  -1  13  11      754.71      737.61    100.83 o 
   0  13  11      190.07      169.57     75.17 o 
   1  13  11     1290.29     1390.27    109.75 o 
   2  13  11      452.89      491.20     83.90 o 
   3  13  11      696.09      723.30    108.85 o 
   4  13  11      860.73      811.60    128.25 o 
   5  13  11      613.68      460.78    112.95 o 
   6  13  11      564.98      573.41    123.52 o 
  -9  14  11      118.36      302.10    121.14 o 
  -8  14  11      338.29      367.25     98.18 o 
  -7  14  11      522.04      511.98    108.16 o 
  -6  14  11       57.46       13.39     62.74 o 
  -5  14  11      514.28      606.72     81.68 o 
  -4  14  11      251.42      123.96     95.28 o 
  -3  14  11     1182.12     1019.63     88.27 o 
  -2  14  11      329.10      270.34     85.40 o 
  -1  14  11      115.71      108.46     78.74 o 
   0  14  11     1287.44     1276.66    128.89 o 
   1  14  11       17.11      105.42     75.97 o 
   2  14  11      722.51      587.60    107.58 o 
   3  14  11      146.34      264.77    111.86 o 
   4  14  11      678.42      551.16    133.44 o 
  -6  15  11      258.57      345.07    119.44 o 
  -5  15  11        0.09       29.98     70.00 o 
  -4  15  11      677.76      654.57    112.49 o 
  -3  15  11       36.70        8.36     82.55 o 
  -2  15  11      153.73       92.70     81.16 o 
  -1  15  11      510.99      463.79    103.51 o 
   0  15  11       29.24       43.44     81.56 o 
   1  15  11      659.93      768.77    119.07 o 
 -19   0  12      337.13      196.40    155.21 o 
 -18   0  12       43.66       19.52    120.68 o 
 -17   0  12      634.92      855.37    368.53 o 
 -16   0  12        2.87       12.70    141.51 o 
 -15   0  12     2739.78     2755.22    262.80 o 
 -14   0  12      848.71      631.95    140.40 o 
 -13   0  12     2354.20     2003.96    258.44 o 
 -12   0  12     1376.89     1348.85    164.55 o 
 -11   0  12     5279.30     5720.04    194.75 o 
 -10   0  12    11306.37    11336.46    330.43 o 
  -9   0  12     1834.15     1658.76     93.48 o 
  -8   0  12    12865.88    13025.73    293.51 o 
  -7   0  12      334.91      279.67     42.79 o 
  -6   0  12     9648.47     8782.46    210.19 o 
  -5   0  12     6107.87     5131.33    175.41 o 
  -4   0  12     3091.60     3028.26    102.83 o 
  -3   0  12    30333.15    30891.27    653.25 o 
  -2   0  12     1863.58     2046.16    131.61 o 
  -1   0  12      880.93      813.65    118.75 o 
   0   0  12     4224.10     4211.93    145.82 o 
   1   0  12    35294.43    37211.82    772.06 o 
   2   0  12    30561.19    30260.73    653.23 o 
   3   0  12        8.83        0.00     39.45 o 
   4   0  12    13136.11    13432.29    340.11 o 
   5   0  12      569.49      527.07     67.79 o 
   6   0  12     4169.34     4626.52    183.66 o 
   7   0  12       28.06        0.00     48.25 o 
   8   0  12     1900.58     1907.52    127.48 o 
   9   0  12     2876.73     3127.42    194.44 o 
  10   0  12      541.28      457.34     96.34 o 
  11   0  12     3291.23     3654.11    267.01 o 
  12   0  12      173.77      265.09     90.94 o 
  13   0  12     1632.72     1653.27    166.00 o 
  14   0  12      231.02      232.76    104.29 o 
 -19   1  12     1027.35     1098.66    138.91 o 
 -18   1  12      201.84      126.42     93.66 o 
 -17   1  12      423.77      308.14     94.00 o 
 -16   1  12     1055.32     1036.96    122.12 o 
 -15   1  12       71.47       72.73     69.45 o 
 -14   1  12     2035.46     2559.29    280.88 o 
 -13   1  12      162.44      110.74     62.43 o 
 -12   1  12     3293.05     3413.35    134.31 o 
 -11   1  12     2509.68     2488.37     99.34 o 
 -10   1  12      824.13      862.74     55.21 o 
  -9   1  12     7699.23     7755.61    150.61 o 
  -8   1  12        2.36       15.07     23.85 o 
  -7   1  12     9728.28     9580.06    162.00 o 
  -6   1  12     2681.04     2324.97     72.68 o 
  -5   1  12     5598.88     5480.45    104.43 o 
  -4   1  12     9954.41     9551.37    165.50 o 
  -3   1  12      468.29      520.36     41.27 o 
  -2   1  12    15597.07    15817.38    235.75 o 
  -1   1  12      842.22      879.61     45.08 o 
   0   1  12    15027.90    14544.85    232.94 o 
   1   1  12     9612.31     9143.74    199.92 o 
   2   1  12     9101.56     9335.59    169.25 o 
   3   1  12    15549.21    16143.76    275.01 o 
   4   1  12      279.19      371.90     45.21 o 
   5   1  12     3744.64     3854.30    140.65 o 
   6   1  12      788.81      854.48     59.68 o 
   7   1  12     8248.32     8991.84    231.49 o 
   8   1  12       82.87      113.73     43.95 o 
   9   1  12       41.69       25.98     47.83 o 
  10   1  12     4007.91     3797.32    156.63 o 
  11   1  12       93.30       30.98     52.35 o 
  12   1  12     1955.86     2236.14    129.51 o 
  13   1  12      358.96      243.85     71.49 o 
  14   1  12     1063.74     1118.65    133.94 o 
 -19   2  12      144.32       49.14     83.88 o 
 -18   2  12     1190.64     1133.35    167.79 o 
 -17   2  12      926.79      743.52    108.76 o 
 -16   2  12      324.99      372.42     90.63 o 
 -15   2  12     1042.45     1175.23    119.30 o 
 -14   2  12       84.44        0.00     63.15 o 
 -13   2  12     3961.20     4002.27    177.22 o 
 -12   2  12     2193.24     1925.20    105.44 o 
 -11   2  12     1969.86     2348.24    105.19 o 
 -10   2  12     5283.83     5213.43    139.08 o 
  -9   2  12      311.72      211.79     34.43 o 
  -8   2  12     7386.17     7856.78    144.05 o 
  -7   2  12      246.22      215.36     41.95 o 
  -6   2  12    14133.30    13990.59    206.90 o 
  -5   2  12     2075.59     2241.31     75.48 o 
  -4   2  12     2072.58     2234.89     75.58 o 
  -3   2  12    11081.78    11688.32    187.22 o 
  -2   2  12       83.31       73.31     36.76 o 
  -1   2  12     7685.77     7469.25    141.19 o 
   0   2  12     3134.79     3433.50    115.17 o 
   1   2  12    14790.50    14622.45    280.69 o 
   2   2  12     5829.13     6198.61    128.78 o 
   3   2  12     2270.98     2364.55     86.24 o 
   4   2  12     7782.51     8449.40    171.84 o 
   5   2  12      194.50      180.44     38.20 o 
   6   2  12     4379.92     4299.59    138.14 o 
   7   2  12      685.19      720.11     59.86 o 
   8   2  12     4743.65     4759.48    151.31 o 
   9   2  12     1074.53     1365.42    131.50 o 
  10   2  12        3.86        0.00     47.78 o 
  11   2  12     2633.21     2631.14    135.32 o 
  12   2  12      167.91      172.34     63.36 o 
  13   2  12     1124.93     1101.17    208.68 o 
  14   2  12      166.94      115.98     79.04 o 
 -19   3  12      345.63      335.55    107.12 o 
 -18   3  12      564.56      764.34    121.37 o 
 -17   3  12      389.16      300.57    100.27 o 
 -16   3  12      773.92     1123.46    172.28 o 
 -15   3  12      319.44      280.04     78.12 o 
 -14   3  12     5393.23     5931.44    199.45 o 
 -13   3  12     1722.03     1895.43     99.80 o 
 -12   3  12     1585.63     1674.31    104.45 o 
 -11   3  12     4919.08     5063.24    137.69 o 
 -10   3  12     1838.90     2085.23     87.20 o 
  -9   3  12    10269.63    10832.90    206.52 o 
  -8   3  12      298.27      327.85     42.47 o 
  -7   3  12     9571.42     9737.65    166.69 o 
  -6   3  12      396.64      402.54     32.63 o 
  -5   3  12    12217.11    12270.08    197.08 o 
  -4   3  12     6309.99     6072.35    122.56 o 
  -3   3  12      656.78      746.77     43.76 o 
  -2   3  12     7475.68     7260.83    155.87 o 
  -1   3  12      521.59      614.33     42.41 o 
   0   3  12     9988.64    10212.15    189.47 o 
   1   3  12      537.15      670.75     58.06 o 
   2   3  12     5813.21     5887.79    142.37 o 
   3   3  12     2311.80     2289.87     99.36 o 
   4   3  12       29.82       36.40     31.76 o 
   5   3  12     5520.36     5681.09    141.16 o 
   6   3  12        9.78       21.89     35.38 o 
   7   3  12     3012.05     2865.87    115.33 o 
   8   3  12     4440.29     4229.74    143.44 o 
   9   3  12     1331.37     1557.02     93.81 o 
  10   3  12     1259.23     1501.11    100.40 o 
  11   3  12        5.08        2.03     57.08 o 
  12   3  12     1801.27     1807.96    138.75 o 
  13   3  12      246.82      321.09     87.88 o 
  14   3  12      254.86      325.12    103.09 o 
 -18   4  12      614.20      433.83    110.94 o 
 -17   4  12      725.72      766.34    153.17 o 
 -16   4  12      581.01      398.15     94.98 o 
 -15   4  12      655.36      738.23     93.99 o 
 -14   4  12       31.50       17.72     47.56 o 
 -13   4  12     2661.22     2795.34    131.46 o 
 -12   4  12      853.30      919.09     76.61 o 
 -11   4  12      979.70      964.56     71.75 o 
 -10   4  12     2425.96     2770.67    100.60 o 
  -9   4  12      563.51      584.93     60.56 o 
  -8   4  12     4647.53     4746.46    117.71 o 
  -7   4  12      159.62      109.01     29.01 o 
  -6   4  12     5457.74     5507.94    122.52 o 
  -5   4  12     4836.27     4853.61    108.62 o 
  -4   4  12     1600.38     1765.72     64.57 o 
  -3   4  12     8737.49     8307.33    147.35 o 
  -2   4  12       22.92       35.57     26.32 o 
  -1   4  12     7940.16     7712.46    163.35 o 
   0   4  12     1334.01     1405.26    117.93 o 
   1   4  12     8419.96     9032.66    185.67 o 
   2   4  12     2004.55     2012.31     83.55 o 
   3   4  12      720.39      639.51     71.17 o 
   4   4  12     5135.81     5256.95    227.97 o 
   5   4  12     1440.05     1511.38    102.98 o 
   6   4  12     5983.89     6530.73    177.56 o 
   7   4  12     2101.82     1996.91    105.70 o 
   8   4  12     3445.77     3971.71    202.20 o 
   9   4  12     1630.94     1856.12    116.51 o 
  10   4  12       52.52      130.80     66.12 o 
  11   4  12      850.78      852.99    114.79 o 
  12   4  12       29.74        0.00     81.99 o 
  13   4  12      607.90      730.97    132.94 o 
 -18   5  12      205.09      248.57     94.68 o 
 -17   5  12      393.95      365.57     98.43 o 
 -16   5  12      546.70      452.41     85.87 o 
 -15   5  12       62.19        0.00     60.88 o 
 -14   5  12     1778.94     1849.17    105.65 o 
 -13   5  12      199.06      101.46     49.15 o 
 -12   5  12     1295.90     1356.28     86.20 o 
 -11   5  12      807.98      781.25     65.83 o 
 -10   5  12      107.32       47.00     35.94 o 
  -9   5  12     1330.73     1392.45     76.95 o 
  -8   5  12      851.56      871.20     71.41 o 
  -7   5  12     7300.87     7207.50    173.29 o 
  -6   5  12     2088.71     2067.22    107.45 o 
  -5   5  12     1987.55     1978.44     97.96 o 
  -4   5  12     6304.46     6227.18    123.90 o 
  -3   5  12     2140.06     2133.77     71.42 o 
  -2   5  12     4195.81     3996.50    106.72 o 
  -1   5  12      279.05      276.56     45.47 o 
   0   5  12     1036.99      958.18     54.53 o 
   1   5  12      728.52      663.36     53.35 o 
   2   5  12     1384.33     1497.17     75.95 o 
   3   5  12     2501.60     2516.21     96.32 o 
   4   5  12       14.21        0.00     37.71 o 
   5   5  12     5794.31     6062.84    193.62 o 
   6   5  12      395.05      453.11     64.02 o 
   7   5  12     1437.62     1411.02    106.82 o 
   8   5  12     1301.04     1284.31    111.88 o 
   9   5  12     1473.15     1690.53    186.35 o 
  10   5  12      857.14     1107.45    111.00 o 
  11   5  12      133.24       11.04     83.78 o 
  12   5  12      974.55     1051.81    139.37 o 
  13   5  12      125.86        0.00    114.56 o 
 -18   6  12      114.65      160.36    108.87 o 
 -17   6  12      292.27      439.74    101.21 o 
 -16   6  12      158.62      158.49     75.68 o 
 -15   6  12      976.58     1110.04     97.81 o 
 -14   6  12      134.88      100.45     54.79 o 
 -13   6  12     1727.47     1914.07    105.79 o 
 -12   6  12       30.63       23.26     45.71 o 
 -11   6  12      547.64      551.46     89.60 o 
 -10   6  12      272.95      242.62     50.46 o 
  -9   6  12       52.94       24.66     37.66 o 
  -8   6  12      879.68      834.74     82.29 o 
  -7   6  12     2085.88     2063.23     86.75 o 
  -6   6  12     3556.34     4224.71    118.39 o 
  -5   6  12     2043.50     2470.76     89.77 o 
  -4   6  12     3881.92     3764.31    108.71 o 
  -3   6  12     1318.74     1382.31     75.97 o 
  -2   6  12       38.91       50.29     31.82 o 
  -1   6  12      615.69      616.50     54.62 o 
   0   6  12      176.47      182.73     38.82 o 
   1   6  12       46.02       48.83     34.25 o 
   2   6  12     4977.72     5348.48    147.89 o 
   3   6  12       64.11       62.78     38.35 o 
   4   6  12     1539.63     1740.48    127.63 o 
   5   6  12      338.84      258.38     55.06 o 
   6   6  12     3611.31     3921.95    169.22 o 
   7   6  12      733.01      795.97    106.67 o 
   8   6  12       49.31       52.94     55.90 o 
   9   6  12     2541.37     2685.05    255.25 o 
  10   6  12      430.76      318.67     82.54 o 
  11   6  12      558.31      629.07    114.01 o 
  12   6  12       18.28      146.68    101.50 o 
  13   6  12      318.73      453.23    189.48 o 
 -17   7  12      167.02      205.96     92.96 o 
 -16   7  12      114.34       36.67     81.87 o 
 -15   7  12      119.44        0.00     59.53 o 
 -14   7  12      247.07      225.36     63.33 o 
 -13   7  12      128.27       98.44     55.17 o 
 -12   7  12      428.50      408.76     64.48 o 
 -11   7  12        5.53        0.00     43.82 o 
 -10   7  12      807.78      910.67     76.05 o 
  -9   7  12        6.43       84.41     43.64 o 
  -8   7  12      464.45      451.37     55.81 o 
  -7   7  12      151.06      206.22     42.61 o 
  -6   7  12     4245.55     4281.66    141.41 o 
  -5   7  12     1538.29     1464.95     79.16 o 
  -4   7  12     1930.27     2065.05     91.86 o 
  -3   7  12      470.11      451.04     46.60 o 
  -2   7  12     3298.34     3559.69    124.09 o 
  -1   7  12        1.72        1.48     30.58 o 
   0   7  12      420.34      494.41     52.35 o 
   1   7  12     1447.95     1406.55     76.20 o 
   2   7  12       10.16        0.00     33.68 o 
   3   7  12     3227.72     3600.03    164.85 o 
   4   7  12      547.70      555.64     73.33 o 
   5   7  12     1256.59     1242.27     97.44 o 
   6   7  12      552.46      572.34    128.31 o 
   7   7  12      262.10      338.63     78.49 o 
   8   7  12      463.89      584.03    116.92 o 
   9   7  12      191.19      334.29     83.28 o 
  10   7  12      470.20      284.94     85.65 o 
  11   7  12      121.96      178.06     94.82 o 
  12   7  12      222.90       95.72    171.97 o 
 -16   8  12        3.38        0.00     86.62 o 
 -15   8  12      171.06       44.99     68.77 o 
 -14   8  12        2.25        0.00     64.17 o 
 -13   8  12      191.20      185.53     65.54 o 
 -12   8  12      188.95      101.87     60.39 o 
 -11   8  12      327.56      318.41     67.37 o 
 -10   8  12     1512.95     1558.46    107.81 o 
  -9   8  12      534.95      642.63     68.59 o 
  -8   8  12      239.72      259.34     51.02 o 
  -7   8  12       97.97       94.58     42.47 o 
  -6   8  12     1337.53     1389.61     82.51 o 
  -5   8  12      622.57      606.57     69.40 o 
  -4   8  12     1081.53      999.17     81.38 o 
  -3   8  12     1361.01     1424.53     79.21 o 
  -2   8  12      340.58      258.34     45.78 o 
  -1   8  12      890.48     1098.74     82.92 o 
   0   8  12       75.71       32.05     41.67 o 
   1   8  12      164.82      185.39     43.33 o 
   2   8  12      800.51      714.18     72.30 o 
   3   8  12     2300.63     2076.51     97.39 o 
   4   8  12        8.44       10.38     42.99 o 
   5   8  12      584.92      705.79     87.89 o 
   6   8  12       16.95        0.00     53.15 o 
   7   8  12       22.26       47.32     61.66 o 
   8   8  12        2.45       13.35     63.18 o 
   9   8  12      757.51      750.51    102.73 o 
  10   8  12       12.28        0.00     73.90 o 
  11   8  12       66.28       11.19     89.18 o 
 -16   9  12      150.77      128.88     88.03 o 
 -15   9  12       80.01      107.30     71.93 o 
 -14   9  12       11.00       90.89     69.73 o 
 -13   9  12      180.12      182.18     70.45 o 
 -12   9  12       40.51       93.90     65.98 o 
 -11   9  12      101.91       98.98     60.99 o 
 -10   9  12      739.57      592.53     86.26 o 
  -9   9  12     2874.11     2780.24    165.03 o 
  -8   9  12       25.91       15.28     42.83 o 
  -7   9  12        5.52       11.29     40.27 o 
  -6   9  12      192.27      157.09     45.91 o 
  -5   9  12      284.88      289.05     50.49 o 
  -4   9  12        2.64       39.35     39.84 o 
  -3   9  12       37.57       41.37     35.82 o 
  -2   9  12      123.61      101.64     44.87 o 
  -1   9  12       28.91       22.35     40.05 o 
   0   9  12      754.20      862.44     71.21 o 
   1   9  12        6.83        0.00     39.77 o 
   2   9  12       14.20       25.60     37.72 o 
   3   9  12      281.96      173.63     47.10 o 
   4   9  12        7.37       62.28     47.01 o 
   5   9  12      128.55       99.15     55.76 o 
   6   9  12       20.88        0.00     52.74 o 
   7   9  12        0.40        6.91     64.00 o 
   8   9  12      781.71      866.32    128.00 o 
   9   9  12       77.56      156.36     86.01 o 
  10   9  12        8.56        0.00     79.12 o 
  11   9  12      210.64      129.88    133.19 o 
 -15  10  12       12.82        9.74     78.53 o 
 -14  10  12      195.08       56.92     72.35 o 
 -13  10  12      123.37      139.06     68.72 o 
 -12  10  12        0.20      108.42     66.54 o 
 -11  10  12       22.14       10.51     58.96 o 
 -10  10  12        9.33       53.81     61.17 o 
  -9  10  12       47.74        0.00     54.18 o 
  -8  10  12      263.78      250.77     54.75 o 
  -7  10  12      122.56       89.90     46.54 o 
  -6  10  12      374.70      350.18     56.80 o 
  -5  10  12       18.72       26.21     43.29 o 
  -4  10  12       55.71       48.16     41.10 o 
  -3  10  12      211.73      250.21     46.96 o 
  -2  10  12       69.80      154.08     46.51 o 
  -1  10  12      400.85      233.06     50.12 o 
   0  10  12      161.93      132.70     50.29 o 
   1  10  12      348.00      269.32     46.71 o 
   2  10  12       70.35       22.17     50.34 o 
   3  10  12      363.13      305.04     65.20 o 
   4  10  12      100.94      134.30     68.94 o 
   5  10  12       46.89       87.74     50.32 o 
   6  10  12      148.74      151.32     60.50 o 
   7  10  12       87.27       78.26     66.81 o 
   8  10  12       12.80       15.83     71.32 o 
   9  10  12       21.31        0.00     79.61 o 
  10  10  12       12.28        0.00    119.64 o 
 -14  11  12       14.57        0.00     74.29 o 
 -13  11  12       36.17       60.43     76.98 o 
 -12  11  12      116.55      107.36     84.57 o 
 -11  11  12       10.04       12.48     65.74 o 
 -10  11  12        9.45       34.26     63.69 o 
  -9  11  12        8.24       96.33     60.96 o 
  -8  11  12       93.39       22.39     53.73 o 
  -7  11  12        9.45       40.61     48.49 o 
  -6  11  12      110.03      190.03     55.88 o 
  -5  11  12      663.44      584.41     69.50 o 
  -4  11  12      229.95      138.50     49.54 o 
  -3  11  12      260.89      253.79     50.21 o 
  -2  11  12       46.91        0.00     42.80 o 
  -1  11  12      115.98       74.30     46.02 o 
   0  11  12       12.14      147.11     76.47 o 
   1  11  12       15.78        0.00     53.82 o 
   2  11  12      139.69      104.23     58.73 o 
   3  11  12      386.26      318.42     70.87 o 
   4  11  12      102.82       72.75     74.49 o 
   5  11  12        0.94      111.73     90.14 o 
   6  11  12      365.16      336.30    102.20 o 
   7  11  12       34.01       57.79     79.37 o 
   8  11  12        0.24      207.09     80.12 o 
   9  11  12        1.80       86.24     94.61 o 
 -12  12  12        5.83       90.45     87.53 o 
 -11  12  12       18.18       37.36     81.64 o 
 -10  12  12       41.05       65.71     75.07 o 
  -9  12  12       21.03       91.29     64.36 o 
  -8  12  12       56.85       71.28     58.29 o 
  -7  12  12       15.78        0.00     47.84 o 
  -6  12  12      484.65      349.18     66.30 o 
  -5  12  12        3.31        0.00     48.70 o 
  -4  12  12       16.17        0.00     45.73 o 
  -3  12  12       70.30       14.83     45.70 o 
  -2  12  12       93.88       87.52     48.25 o 
  -1  12  12       95.34      200.22     70.54 o 
   0  12  12        4.40        0.00     59.34 o 
   1  12  12      118.12       77.64     61.28 o 
   2  12  12        0.16       50.99     60.47 o 
   3  12  12      805.93      668.02     98.92 o 
   4  12  12        0.24       67.95     76.18 o 
   5  12  12       24.36        0.00     90.06 o 
   6  12  12       18.11        0.00    112.92 o 
   7  12  12       49.76       48.06    104.67 o 
 -11  13  12        4.33        0.00    105.55 o 
 -10  13  12        8.71       21.31     85.06 o 
  -9  13  12      130.35      150.89     78.75 o 
  -8  13  12       46.79      102.62     64.90 o 
  -7  13  12      106.62       76.21     69.33 o 
  -6  13  12        7.41       94.18     58.61 o 
  -5  13  12      176.32       86.17     57.80 o 
  -4  13  12       85.13      107.46     56.96 o 
  -3  13  12        1.93       40.13     59.27 o 
  -2  13  12       50.25       72.41     51.16 o 
  -1  13  12        0.01       45.90     71.74 o 
   0  13  12      218.69      326.61     80.21 o 
   1  13  12       50.80       27.45     67.98 o 
   2  13  12      118.81      148.14     72.26 o 
   3  13  12       93.03       18.96     78.55 o 
   4  13  12        4.23       71.28     92.27 o 
   5  13  12       19.30       47.08     93.34 o 
   6  13  12        2.64        0.00    108.57 o 
  -8  14  12       94.35        0.00     99.23 o 
  -7  14  12        5.38        0.00     67.56 o 
  -6  14  12       77.78       82.21     64.52 o 
  -5  14  12       36.25       80.45     64.81 o 
  -4  14  12       44.40        0.00     61.12 o 
  -3  14  12      451.66      362.06     72.56 o 
  -2  14  12       24.86       87.81     83.21 o 
  -1  14  12      212.26      124.87     80.36 o 
   0  14  12       49.02       67.70     75.82 o 
   1  14  12      615.55      526.73     95.53 o 
   2  14  12      129.75       66.06     85.82 o 
   3  14  12        1.72        0.00    103.28 o 
  -4  15  12      208.51      162.65     80.76 o 
  -3  15  12       58.29       51.78     62.23 o 
  -2  15  12      365.65      288.71    110.14 o 
  -1  15  12       45.47        5.27     95.87 o 
 -19   1  13       87.56       61.44     88.78 o 
 -18   1  13      158.81       93.24     91.84 o 
 -17   1  13       71.76       69.25     83.22 o 
 -16   1  13        3.03       38.24     74.80 o 
 -15   1  13      211.02      124.54     91.10 o 
 -14   1  13      322.11      228.38     72.39 o 
 -13   1  13       12.81        0.00     51.77 o 
 -12   1  13      268.79      170.08     44.82 o 
 -11   1  13        9.78        0.00     37.50 o 
 -10   1  13      439.25      580.76     48.79 o 
  -9   1  13      190.42      215.97     35.31 o 
  -8   1  13      336.19      368.61     38.05 o 
  -7   1  13      228.02      174.06     30.31 o 
  -6   1  13        7.01        0.55     25.45 o 
  -5   1  13       75.42       71.41     26.73 o 
  -4   1  13     1083.86     1121.74     52.62 o 
  -3   1  13      110.25       98.27     29.77 o 
  -2   1  13      408.95      428.75     40.78 o 
  -1   1  13      142.01      128.03     30.87 o 
   0   1  13      227.95      148.23     34.27 o 
   1   1  13      279.56      234.82     44.32 o 
   2   1  13       11.87        0.00     29.60 o 
   3   1  13      649.50      579.83     58.21 o 
   4   1  13       30.95       43.59     35.04 o 
   5   1  13      730.41      714.47     60.43 o 
   6   1  13      922.59      826.02     66.22 o 
   7   1  13      159.36      174.99     46.35 o 
   8   1  13        2.69        5.66     43.81 o 
   9   1  13       32.47        4.55     51.72 o 
  10   1  13       20.06        0.00     52.89 o 
  11   1  13        6.13       53.75     59.04 o 
  12   1  13       24.32        0.00     62.91 o 
  13   1  13        0.18        0.00     68.92 o 
 -19   2  13       63.85      137.42     89.47 o 
 -18   2  13       14.85       48.95     91.68 o 
 -17   2  13       30.09       12.12     70.62 o 
 -16   2  13      303.98      233.84    102.56 o 
 -15   2  13       10.18       32.38     65.83 o 
 -14   2  13       30.39        0.00     56.99 o 
 -13   2  13       18.65        0.00     50.42 o 
 -12   2  13      636.25      452.86     60.98 o 
 -11   2  13      585.64      717.04     59.26 o 
 -10   2  13      763.13      726.81     60.83 o 
  -9   2  13       79.54      137.14     33.64 o 
  -8   2  13        0.94       11.40     27.88 o 
  -7   2  13       80.95      118.57     30.32 o 
  -6   2  13      501.09      466.46     44.20 o 
  -5   2  13      854.71     1079.66     58.80 o 
  -4   2  13     1249.86     1308.52     58.53 o 
  -3   2  13      558.92      521.01     48.37 o 
  -2   2  13     5949.44     5688.41    154.92 o 
  -1   2  13      267.67      282.97     53.26 o 
   0   2  13        2.34        0.00     28.68 o 
   1   2  13       25.66       62.55     34.43 o 
   2   2  13      548.41      588.40     63.56 o 
   3   2  13     1710.24     1859.52    112.32 o 
   4   2  13      787.80      824.98     83.24 o 
   5   2  13      890.94      878.75     65.83 o 
   6   2  13     1383.19     1423.08     86.83 o 
   7   2  13     1624.59     1683.48     91.77 o 
   8   2  13      305.94      210.28     55.30 o 
   9   2  13      218.50      182.32     64.89 o 
  10   2  13        4.00        0.00     52.22 o 
  11   2  13      210.51      203.70     69.55 o 
  12   2  13       55.32      101.91     73.15 o 
  13   2  13       93.89       84.44     75.41 o 
 -18   3  13       12.28        0.00     79.47 o 
 -17   3  13      366.83      300.33     89.88 o 
 -16   3  13       39.27       23.96     73.54 o 
 -15   3  13      579.17      766.66    101.23 o 
 -14   3  13        3.97       30.25     63.66 o 
 -13   3  13     1052.99      956.72     80.10 o 
 -12   3  13     1223.47     1076.62     92.14 o 
 -11   3  13       99.81       97.92     36.46 o 
 -10   3  13      829.76      834.97     59.44 o 
  -9   3  13     1206.63     1184.08     95.54 o 
  -8   3  13     1802.37     1767.62     80.46 o 
  -7   3  13       20.10       38.48     29.35 o 
  -6   3  13      330.40      245.86     34.93 o 
  -5   3  13      918.40      819.38     49.57 o 
  -4   3  13        0.15        0.00     23.80 o 
  -3   3  13     1358.81     1239.65     72.17 o 
  -2   3  13      105.14       24.26     29.37 o 
  -1   3  13     1054.31     1055.55     58.89 o 
   0   3  13      827.14      845.88     57.46 o 
   1   3  13        1.39        0.00     28.86 o 
   2   3  13      971.34      964.84     70.31 o 
   3   3  13      109.44      139.85     39.65 o 
   4   3  13     2337.63     2052.40     94.83 o 
   5   3  13     1360.76     1401.56     97.23 o 
   6   3  13     1544.10     1806.12     94.64 o 
   7   3  13     1657.32     1866.62    104.67 o 
   8   3  13      276.00      255.27     59.72 o 
   9   3  13       65.73       10.99     50.25 o 
  10   3  13       89.30       52.01     62.09 o 
  11   3  13      351.58      315.30     78.43 o 
  12   3  13      414.27      345.31     90.82 o 
  13   3  13        6.42        0.00     77.69 o 
 -18   4  13      254.62      277.21    111.53 o 
 -17   4  13       72.70        7.33     87.37 o 
 -16   4  13      797.34      795.63    148.66 o 
 -15   4  13      171.58      285.12     93.73 o 
 -14   4  13      998.21     1066.73     91.67 o 
 -13   4  13      651.67      482.25     66.35 o 
 -12   4  13      459.96      399.03     60.45 o 
 -11   4  13     1083.30     1149.78     76.03 o 
 -10   4  13        0.28        0.00     34.76 o 
  -9   4  13      569.13      593.87     52.65 o 
  -8   4  13     1569.49     1454.71     88.67 o 
  -7   4  13     2539.58     2697.04    102.92 o 
  -6   4  13     1662.01     1681.08     70.91 o 
  -5   4  13      236.47      210.29     40.23 o 
  -4   4  13     1330.31     1380.07     68.56 o 
  -3   4  13      306.81      445.33     46.42 o 
  -2   4  13      631.38      597.76     49.25 o 
  -1   4  13      974.31      887.68     54.58 o 
   0   4  13      170.88      228.11     38.24 o 
   1   4  13     2134.73     2104.77     96.31 o 
   2   4  13      101.28       32.94     32.29 o 
   3   4  13     2900.11     3142.75    125.51 o 
   4   4  13     2753.66     2918.33    125.96 o 
   5   4  13     3604.35     3249.38    122.42 o 
   6   4  13     1070.77      907.20     70.49 o 
   7   4  13     1297.12     1178.18     87.75 o 
   8   4  13     1351.07     1257.71    103.27 o 
   9   4  13        3.72       60.54     60.61 o 
  10   4  13      554.20      440.44     94.42 o 
  11   4  13      127.80       61.41     78.45 o 
  12   4  13      144.58      176.07     91.79 o 
  13   4  13      211.70      131.15    118.34 o 
 -18   5  13       55.78       79.57    103.61 o 
 -17   5  13      223.72      165.94    100.84 o 
 -16   5  13       28.37       13.31     80.12 o 
 -15   5  13      407.47      443.53     78.86 o 
 -14   5  13      324.47      301.07     65.71 o 
 -13   5  13      600.67      552.64     71.55 o 
 -12   5  13      442.36      484.40     78.26 o 
 -11   5  13       38.17       56.92     44.60 o 
 -10   5  13      948.31      908.92     86.48 o 
  -9   5  13      412.95      404.20     50.26 o 
  -8   5  13      220.12      216.11     40.81 o 
  -7   5  13     4443.59     4703.98    136.88 o 
  -6   5  13     1452.64     1481.36     73.28 o 
  -5   5  13     5739.04     6122.64    132.63 o 
  -4   5  13       14.18        0.00     23.57 o 
  -3   5  13     2774.85     2833.77    116.15 o 
  -2   5  13     1048.60     1180.35     92.27 o 
  -1   5  13      235.59      197.16     38.25 o 
   0   5  13     4719.93     4808.15    132.96 o 
   1   5  13      985.34      949.52     67.33 o 
   2   5  13     7153.19     7466.27    185.55 o 
   3   5  13        0.37        0.00     38.39 o 
   4   5  13     2457.10     2655.70    166.53 o 
   5   5  13      575.47      624.16     70.01 o 
   6   5  13       32.75        0.00     55.98 o 
   7   5  13     1597.39     1644.96    148.88 o 
   8   5  13     1478.18     1454.25    115.31 o 
   9   5  13      372.22      291.08     73.46 o 
  10   5  13      256.85      201.45     82.54 o 
  11   5  13      446.84      390.32    108.27 o 
  12   5  13      151.51      144.84     99.70 o 
 -17   6  13        3.53       56.71     96.36 o 
 -16   6  13      516.98      582.31    109.85 o 
 -15   6  13      545.10      541.40     80.51 o 
 -14   6  13      373.98      328.55     69.29 o 
 -13   6  13     1510.91     1658.88    108.16 o 
 -12   6  13      444.41      300.67     61.16 o 
 -11   6  13     2513.40     2609.94    123.68 o 
 -10   6  13      148.72      110.50     41.14 o 
  -9   6  13     1775.56     1807.87     86.57 o 
  -8   6  13      145.12      150.43     40.37 o 
  -7   6  13     2618.09     2786.67    117.58 o 
  -6   6  13     4839.82     5291.31    136.23 o 
  -5   6  13      633.64      635.31     55.43 o 
  -4   6  13     1996.79     2082.16     92.16 o 
  -3   6  13     1108.27     1093.42     82.59 o 
  -2   6  13      200.50      208.28     42.43 o 
  -1   6  13     1581.22     1636.24     92.82 o 
   0   6  13      143.68      154.59     41.33 o 
   1   6  13     5737.80     6045.11    215.67 o 
   2   6  13       94.98       87.73     40.27 o 
   3   6  13     6475.44     6627.09    244.33 o 
   4   6  13      287.86      383.67     60.49 o 
   5   6  13      200.19      352.38     63.77 o 
   6   6  13     1312.78     1348.75    108.01 o 
   7   6  13       37.67        0.00     56.08 o 
   8   6  13     1320.25     1350.18    199.59 o 
   9   6  13       86.33       25.31     70.41 o 
  10   6  13      666.16      688.29    112.00 o 
  11   6  13      374.70      421.82    109.10 o 
  12   6  13      583.65      379.85    141.00 o 
 -17   7  13      583.95      552.43    119.97 o 
 -16   7  13        0.85        0.00     80.99 o 
 -15   7  13      312.90      184.73     67.02 o 
 -14   7  13      937.85      824.22     87.67 o 
 -13   7  13      217.54      196.28     63.40 o 
 -12   7  13     1987.32     2343.20    146.88 o 
 -11   7  13      161.49      138.31     57.23 o 
 -10   7  13     4036.95     4207.60    169.20 o 
  -9   7  13       12.35        0.00     39.12 o 
  -8   7  13     1499.63     1349.19     82.10 o 
  -7   7  13     1101.16     1287.23     87.29 o 
  -6   7  13     1192.64     1212.04    105.03 o 
  -5   7  13     2858.90     2764.79    109.48 o 
  -4   7  13      783.54      650.22     60.37 o 
  -3   7  13     1804.10     1782.95    101.08 o 
  -2   7  13     3314.20     3388.99    116.56 o 
  -1   7  13      733.52      767.68     68.13 o 
   0   7  13     4408.53     4325.96    132.87 o 
   1   7  13     1020.76      994.44     70.09 o 
   2   7  13     7893.23     7812.08    187.66 o 
   3   7  13      325.65      263.29     54.77 o 
   4   7  13     2667.80     2739.64    131.00 o 
   5   7  13      727.43      462.32     87.65 o 
   6   7  13      504.81      545.45     79.37 o 
   7   7  13      793.16      732.20     95.91 o 
   8   7  13      107.36      186.21     76.98 o 
   9   7  13     1757.84     2023.73    149.67 o 
  10   7  13       34.91       72.80     77.93 o 
  11   7  13      621.76      527.93    110.16 o 
 -16   8  13      370.52      315.09     97.12 o 
 -15   8  13       25.00      123.64     76.52 o 
 -14   8  13      178.16      268.55     76.27 o 
 -13   8  13     1689.05     1590.56    163.37 o 
 -12   8  13      406.84      216.06     80.51 o 
 -11   8  13     2889.50     2869.75    149.58 o 
 -10   8  13      703.77      767.44     89.81 o 
  -9   8  13     1360.78     1194.88    104.05 o 
  -8   8  13      563.99      486.57     62.31 o 
  -7   8  13     2026.43     2218.31    105.62 o 
  -6   8  13     3597.37     4031.73    172.88 o 
  -5   8  13       88.23       11.10     36.93 o 
  -4   8  13     3914.13     3985.22    154.80 o 
  -3   8  13     1851.97     1968.33     99.86 o 
  -2   8  13     3904.00     3944.80    139.01 o 
  -1   8  13     3611.73     3707.69    205.22 o 
   0   8  13     1335.11     1341.63     82.78 o 
   1   8  13     5063.21     5432.30    214.48 o 
   2   8  13      265.24      296.17     52.54 o 
   3   8  13     3458.71     3771.56    142.01 o 
   4   8  13      176.13      232.26     60.86 o 
   5   8  13     2507.10     2821.72    157.96 o 
   6   8  13     1023.73     1008.27    106.44 o 
   7   8  13      172.28       68.09     67.22 o 
   8   8  13     1026.06     1102.14    138.07 o 
   9   8  13       73.54       65.86     78.91 o 
  10   8  13     1102.53     1359.20    134.23 o 
  11   8  13      376.79      113.36    165.00 o 
 -15   9  13      425.74      453.47     93.43 o 
 -14   9  13      443.42      421.29     85.00 o 
 -13   9  13      426.26      319.38     78.34 o 
 -12   9  13     4017.87     4080.31    184.13 o 
 -11   9  13      259.83      230.19     66.83 o 
 -10   9  13     2162.25     2524.15    133.47 o 
  -9   9  13      468.16      503.51     65.05 o 
  -8   9  13     1147.56     1127.56     83.56 o 
  -7   9  13      823.12      792.75     73.11 o 
  -6   9  13     1277.81     1091.11     78.64 o 
  -5   9  13     1624.14     1795.94    135.52 o 
  -4   9  13       16.55        0.00     37.24 o 
  -3   9  13     4508.46     4823.56    226.24 o 
  -2   9  13     1478.02     1407.15     96.24 o 
  -1   9  13     2302.61     2151.49    129.31 o 
   0   9  13     1902.36     1967.24    104.54 o 
   1   9  13       19.39       62.90     44.08 o 
   2   9  13     2421.88     2413.03    119.77 o 
   3   9  13       71.03       67.51     43.30 o 
   4   9  13     2370.22     2273.65    154.93 o 
   5   9  13     1247.06     1417.78    151.50 o 
   6   9  13      576.14      327.02     96.55 o 
   7   9  13      568.84      682.46     96.90 o 
   8   9  13       97.37       75.63     71.92 o 
   9   9  13     2288.95     2307.95    256.61 o 
  10   9  13      161.25      204.03    134.47 o 
 -14  10  13      530.83      508.15     92.64 o 
 -13  10  13      943.51      743.89    116.56 o 
 -12  10  13      143.20      105.12     71.01 o 
 -11  10  13     1109.40     1210.45    108.12 o 
 -10  10  13       24.66        0.55     56.67 o 
  -9  10  13     1532.77     1519.08    135.79 o 
  -8  10  13      366.57      336.91     60.52 o 
  -7  10  13       37.89      102.35     49.75 o 
  -6  10  13      841.01      880.35     91.02 o 
  -5  10  13      431.28      343.85     56.46 o 
  -4  10  13     2744.43     2812.63    128.47 o 
  -3  10  13      447.76      525.34     63.72 o 
  -2  10  13     2479.85     2613.85    117.24 o 
  -1  10  13     1744.32     1963.24    140.51 o 
   0  10  13      274.33      289.72     66.73 o 
   1  10  13     2738.05     2866.26    115.29 o 
   2  10  13        0.50       36.36     42.80 o 
   3  10  13     2438.01     2562.74    118.46 o 
   4  10  13      479.93      424.30     86.76 o 
   5  10  13     1182.51     1231.49    122.83 o 
   6  10  13      564.04      694.62     92.60 o 
   7  10  13      283.04      238.92     81.39 o 
   8  10  13     1322.34     1385.65    135.41 o 
   9  10  13       74.62       31.62     82.77 o 
 -13  11  13      396.03      363.73     95.83 o 
 -12  11  13      745.92      611.23    142.20 o 
 -11  11  13        2.35       18.10     65.59 o 
 -10  11  13      720.25      632.25     85.33 o 
  -9  11  13      201.42      201.68     66.05 o 
  -8  11  13      378.88      250.52     61.16 o 
  -7  11  13     1188.43     1177.99     98.07 o 
  -6  11  13      382.67      298.20     78.39 o 
  -5  11  13     2456.89     2457.74    118.36 o 
  -4  11  13       29.23       73.80     48.62 o 
  -3  11  13     2159.84     2404.05    119.74 o 
  -2  11  13      436.93      399.87     64.75 o 
  -1  11  13     1157.99     1167.09    112.65 o 
   0  11  13      784.37      877.10     85.41 o 
   1  11  13       18.32        0.00     54.62 o 
   2  11  13     1528.98     1866.42    132.06 o 
   3  11  13        0.88        0.00     60.63 o 
   4  11  13     2753.47     2758.24    195.25 o 
   5  11  13      730.42      692.81    125.59 o 
   6  11  13       24.79        0.54     99.03 o 
   7  11  13      498.02      630.50    167.40 o 
   8  11  13       15.07       12.56     74.16 o 
 -12  12  13      142.73      153.80    106.11 o 
 -11  12  13      748.12      817.97    123.87 o 
 -10  12  13       19.31       55.22     66.21 o 
  -9  12  13      926.41      912.72     93.28 o 
  -8  12  13      398.97      327.32     72.05 o 
  -7  12  13      576.83      429.05     67.77 o 
  -6  12  13     2076.43     2149.68    131.80 o 
  -5  12  13        1.83       40.13     52.63 o 
  -4  12  13      761.00      719.98     74.72 o 
  -3  12  13       38.16       14.61     50.17 o 
  -2  12  13      979.92      956.39     99.59 o 
  -1  12  13      609.81      632.19     95.90 o 
   0  12  13      425.68      362.65     90.08 o 
   1  12  13      922.23      817.73     95.17 o 
   2  12  13       12.89       36.17     67.85 o 
   3  12  13     1541.61     1487.69    146.05 o 
   4  12  13      148.07      136.30    101.67 o 
   5  12  13      329.18      522.04    121.24 o 
   6  12  13     1240.45     1185.41    192.82 o 
 -10  13  13      699.84      674.30    115.95 o 
  -9  13  13      179.66      164.01     76.08 o 
  -8  13  13      547.97      301.69    103.17 o 
  -7  13  13      616.54      842.28     92.70 o 
  -6  13  13      112.48        0.00     61.66 o 
  -5  13  13     1215.11     1333.48    124.53 o 
  -4  13  13      195.00      141.53     60.51 o 
  -3  13  13      995.83      955.71     88.92 o 
  -2  13  13      579.46      530.13     96.22 o 
  -1  13  13      387.91      302.67    102.50 o 
   0  13  13      835.72      856.50    101.13 o 
   1  13  13      388.21      314.55     79.69 o 
   2  13  13      989.99      992.66    114.31 o 
   3  13  13       43.25        0.00     85.14 o 
   4  13  13      965.36     1033.39    216.10 o 
   5  13  13      420.40      395.73    138.12 o 
  -7  14  13      628.82      653.49    118.58 o 
  -6  14  13      214.45       45.79     69.26 o 
  -5  14  13       61.22        0.00     64.26 o 
  -4  14  13     1033.98     1049.11    105.66 o 
  -3  14  13        1.56        0.00     58.83 o 
  -2  14  13      525.57      513.12     99.87 o 
  -1  14  13      575.89      385.09     96.10 o 
   0  14  13      351.50      314.35     87.73 o 
   1  14  13      329.46      201.80     82.25 o 
   2  14  13        0.58        0.00     85.29 o 
 -19   0  14      888.17      718.05    267.10 o 
 -18   0  14      251.52      266.11    138.40 o 
 -17   0  14      372.20      513.10    152.02 o 
 -16   0  14     1567.93     1993.17    322.98 o 
 -15   0  14     1074.64     1168.41    175.10 o 
 -14   0  14     3485.20     3651.00    295.46 o 
 -13   0  14      283.24       94.30    126.01 o 
 -12   0  14     2669.04     2971.65    196.02 o 
 -11   0  14     1791.15     1726.11    162.94 o 
 -10   0  14     5502.80     5383.27    192.73 o 
  -9   0  14     6530.57     6755.32    243.77 o 
  -8   0  14     1337.64     1481.37    118.63 o 
  -7   0  14     8758.20     8498.30    274.76 o 
  -6   0  14     2028.63     1694.36    224.13 o 
  -5   0  14     2104.01     1838.96    190.55 o 
  -4   0  14     6363.26     6679.71    232.99 o 
  -3   0  14       23.59        0.00     45.59 o 
  -2   0  14    16406.67    15550.67    425.82 o 
  -1   0  14     6744.27     6595.09    231.35 o 
   0   0  14     1854.23     1818.58    199.15 o 
   1   0  14      103.57       83.52     63.45 o 
   2   0  14     5743.26     5916.94    383.64 o 
   3   0  14     5483.48     5517.57    299.63 o 
   4   0  14        4.55        0.00     54.47 o 
   5   0  14     9747.35    10116.19    332.42 o 
   6   0  14       36.29       34.08     57.80 o 
   7   0  14     5479.82     6223.63    318.40 o 
   8   0  14     1387.63     1621.96    175.54 o 
   9   0  14     2011.09     2102.02    320.95 o 
  10   0  14     1824.77     2119.71    207.97 o 
  11   0  14      172.58      168.51    162.85 o 
  12   0  14     1551.14     1767.43    204.99 o 
  13   0  14        0.69        0.00    105.26 o 
 -19   1  14        8.56        0.00     98.13 o 
 -18   1  14      318.25      410.37    129.67 o 
 -17   1  14      300.18      220.69    109.70 o 
 -16   1  14      539.71      582.85    123.02 o 
 -15   1  14     1332.62     1520.90    174.88 o 
 -14   1  14        5.05        0.00     70.14 o 
 -13   1  14     2408.14     2935.41    178.78 o 
 -12   1  14      743.52      788.92     76.03 o 
 -11   1  14     1438.45     1381.04     90.52 o 
 -10   1  14     5354.73     5726.22    197.58 o 
  -9   1  14     2543.38     2496.83    112.90 o 
  -8   1  14     9307.58     9833.84    201.54 o 
  -7   1  14      232.53      154.04     38.68 o 
  -6   1  14    10199.68    10336.23    223.20 o 
  -5   1  14      986.67     1011.78     62.37 o 
  -4   1  14     2430.76     2354.71     92.21 o 
  -3   1  14     9039.02     9049.88    187.59 o 
  -2   1  14      167.55       64.55     33.62 o 
  -1   1  14     6298.92     6108.27    224.80 o 
   0   1  14      420.76      435.05     53.62 o 
   1   1  14     8357.43     7856.64    240.74 o 
   2   1  14     1594.28     1510.73     86.61 o 
   3   1  14     2246.55     2228.28    113.36 o 
   4   1  14     4487.33     4324.10    147.54 o 
   5   1  14       49.04        0.00     39.53 o 
   6   1  14     5472.19     6076.82    179.25 o 
   7   1  14      778.50      972.93    147.99 o 
   8   1  14     3260.99     3247.19    214.12 o 
   9   1  14     1041.00      899.60     99.26 o 
  10   1  14      601.08      659.98    118.56 o 
  11   1  14     1550.54     1176.11    129.91 o 
  12   1  14        3.28        0.00     71.68 o 
  13   1  14     1373.39     1976.07    160.77 o 
 -18   2  14       37.07        0.00     85.93 o 
 -17   2  14      713.41      678.30    122.74 o 
 -16   2  14      682.41      822.51    125.18 o 
 -15   2  14      374.77      390.58     98.87 o 
 -14   2  14     2147.57     2361.12    177.42 o 
 -13   2  14      249.50      231.19     61.47 o 
 -12   2  14     2610.90     2922.15    125.79 o 
 -11   2  14     1361.43     1571.07    121.50 o 
 -10   2  14     4508.34     4832.39    150.93 o 
  -9   2  14     4491.66     4657.32    135.87 o 
  -8   2  14      110.25       96.04     33.51 o 
  -7   2  14     3436.35     3806.63    104.23 o 
  -6   2  14       21.15        0.00     25.85 o 
  -5   2  14    13005.78    13433.73    225.04 o 
  -4   2  14     2163.32     2240.62     81.27 o 
  -3   2  14     2883.12     2544.59     95.80 o 
  -2   2  14     6137.01     6054.08    162.04 o 
  -1   2  14       21.24        7.80     31.20 o 
   0   2  14     3267.31     3110.62    125.91 o 
   1   2  14     1302.72     1218.83     90.69 o 
   2   2  14     2779.74     2921.41    127.05 o 
   3   2  14     5841.78     6046.50    168.64 o 
   4   2  14      707.96      656.68     64.67 o 
   5   2  14     4318.40     4642.24    145.38 o 
   6   2  14      472.55      515.15     59.69 o 
   7   2  14     5856.48     6107.93    186.26 o 
   8   2  14      420.40      621.86     88.91 o 
   9   2  14     1353.24     1435.70    120.32 o 
  10   2  14      883.96      933.89    116.14 o 
  11   2  14      169.49      205.26     82.44 o 
  12   2  14     1820.67     1799.66    160.84 o 
  13   2  14      141.94      133.85     93.30 o 
 -18   3  14      900.88      903.44    140.55 o 
 -17   3  14      792.89      350.84    111.32 o 
 -16   3  14      421.32      466.76    108.56 o 
 -15   3  14      795.34      846.94    231.63 o 
 -14   3  14      331.57      327.61     78.30 o 
 -13   3  14     3928.09     4368.41    224.87 o 
 -12   3  14      811.27      847.26     95.45 o 
 -11   3  14     4500.40     4824.76    148.43 o 
 -10   3  14     1916.88     2103.83     98.14 o 
  -9   3  14     1671.32     1604.82     83.90 o 
  -8   3  14     2534.81     2575.19    116.77 o 
  -7   3  14        1.87       16.12     28.80 o 
  -6   3  14     3840.16     3849.05    122.57 o 
  -5   3  14      651.88      619.51     48.30 o 
  -4   3  14     8816.49     8909.06    175.35 o 
  -3   3  14     1907.40     2022.05    113.33 o 
  -2   3  14     1666.86     1748.85     84.41 o 
  -1   3  14     3417.95     3570.42    107.80 o 
   0   3  14      558.90      671.82     74.29 o 
   1   3  14     2841.29     2645.19    108.95 o 
   2   3  14     4567.90     4511.14    164.34 o 
   3   3  14     1836.38     1859.61    132.23 o 
   4   3  14     9037.85     9637.65    211.99 o 
   5   3  14      298.55      257.68     50.85 o 
   6   3  14     4044.17     3684.99    134.23 o 
   7   3  14      146.48      131.80     52.32 o 
   8   3  14     2681.99     2796.00    134.17 o 
   9   3  14      713.63      980.95    108.19 o 
  10   3  14      393.33      385.82     81.74 o 
  11   3  14     1168.65     1317.01    124.46 o 
  12   3  14       25.00       98.85     91.45 o 
 -18   4  14       91.62      127.09    106.06 o 
 -17   4  14      225.38       86.82     98.36 o 
 -16   4  14      151.38       30.07     83.92 o 
 -15   4  14      145.51       62.63     83.70 o 
 -14   4  14     1671.30     1801.42    118.76 o 
 -13   4  14      539.58      417.54     68.84 o 
 -12   4  14     1903.63     2274.82    123.70 o 
 -11   4  14     1181.56     1155.86     74.85 o 
 -10   4  14      296.15      278.64     47.33 o 
  -9   4  14     4451.69     4685.06    134.23 o 
  -8   4  14       97.54        0.00     33.93 o 
  -7   4  14     6735.15     6510.29    151.55 o 
  -6   4  14     2299.31     2691.40     95.08 o 
  -5   4  14     5549.72     5279.34    183.88 o 
  -4   4  14      489.90      398.89     42.82 o 
  -3   4  14     5271.31     5750.68    158.14 o 
  -2   4  14     4661.80     4881.06    136.92 o 
  -1   4  14      309.47      250.74     41.65 o 
   0   4  14     2366.07     2588.18    109.95 o 
   1   4  14     1898.24     1959.56     96.58 o 
   2   4  14     2512.68     2830.09    141.45 o 
   3   4  14     5587.83     5227.94    151.47 o 
   4   4  14     2714.73     3050.80    144.57 o 
   5   4  14     5564.70     5664.27    207.08 o 
   6   4  14      116.25       60.81     44.83 o 
   7   4  14     1400.26     1109.70    127.88 o 
   8   4  14      190.05      104.37     67.95 o 
   9   4  14     1017.00      991.88    184.43 o 
  10   4  14     1004.22     1018.00    122.56 o 
  11   4  14      119.46       92.60     84.63 o 
  12   4  14      706.99      844.60    132.91 o 
 -18   5  14      480.37      423.70    128.27 o 
 -17   5  14      129.20      257.40    105.21 o 
 -16   5  14      136.25       33.81     84.68 o 
 -15   5  14      538.09      519.30     91.33 o 
 -14   5  14       65.98        0.00     54.96 o 
 -13   5  14     1622.76     1457.60    101.50 o 
 -12   5  14      730.78      693.61     71.39 o 
 -11   5  14     1884.10     1819.35     99.20 o 
 -10   5  14      400.27      353.66     49.97 o 
  -9   5  14        3.27        3.12     35.26 o 
  -8   5  14     2660.01     2490.21     98.82 o 
  -7   5  14      271.79      132.28     37.43 o 
  -6   5  14     3994.26     3967.96    132.48 o 
  -5   5  14      168.19      149.08     38.39 o 
  -4   5  14     2963.85     3011.41     98.95 o 
  -3   5  14     1745.89     1641.24     95.07 o 
  -2   5  14      342.16      253.69     41.30 o 
  -1   5  14     1180.02     1082.74     87.80 o 
   0   5  14       87.24       91.96     39.53 o 
   1   5  14     1673.22     1530.51    125.35 o 
   2   5  14     2420.25     2462.60    113.64 o 
   3   5  14      486.70      473.95     64.08 o 
   4   5  14     4037.14     4350.35    163.48 o 
   5   5  14        7.55        0.00     47.02 o 
   6   5  14     2156.53     2111.38    190.05 o 
   7   5  14      769.98     1044.14    101.37 o 
   8   5  14     1192.92     1241.19    111.55 o 
   9   5  14      593.28      594.18     90.69 o 
  10   5  14      177.65      160.24     85.11 o 
  11   5  14      869.26      873.50    122.32 o 
  12   5  14       17.80       53.05    122.88 o 
 -17   6  14      417.96      408.54    123.95 o 
 -16   6  14      284.71      201.97    107.59 o 
 -15   6  14      231.30      160.23     66.83 o 
 -14   6  14      696.24      732.60     85.03 o 
 -13   6  14        6.47        0.00     50.42 o 
 -12   6  14      889.58     1094.30     87.56 o 
 -11   6  14       59.45       45.69     47.56 o 
 -10   6  14      341.03      310.99     51.27 o 
  -9   6  14      415.26      333.57     48.68 o 
  -8   6  14       34.41        0.00     36.10 o 
  -7   6  14     2326.04     2633.91    132.59 o 
  -6   6  14      217.43      211.44     43.68 o 
  -5   6  14      535.51      320.72     70.16 o 
  -4   6  14       25.42        0.00     33.18 o 
  -3   6  14      208.28      237.39     45.19 o 
  -2   6  14     1735.93     1935.75     95.04 o 
  -1   6  14      156.54       92.57     38.42 o 
   0   6  14     1926.71     2024.50    112.69 o 
   1   6  14     1186.62     1120.02    103.66 o 
   2   6  14     2000.74     2038.79    112.58 o 
   3   6  14      834.21      864.50     78.83 o 
   4   6  14       60.80        0.00     46.61 o 
   5   6  14     2136.08     2395.55    140.27 o 
   6   6  14       20.78        0.00     55.33 o 
   7   6  14      278.29      313.63     73.06 o 
   8   6  14     1118.32     1202.83    113.95 o 
   9   6  14      785.14      756.00     97.59 o 
  10   6  14      450.24      376.74    107.65 o 
  11   6  14       72.05       91.61     99.25 o 
 -17   7  14       50.80      123.82    102.72 o 
 -16   7  14       42.80       33.37     78.47 o 
 -15   7  14      213.14      167.54     70.32 o 
 -14   7  14        0.94       32.76     59.15 o 
 -13   7  14      202.80      101.61     64.02 o 
 -12   7  14       25.29        4.19     57.41 o 
 -11   7  14      133.71      127.89     56.37 o 
 -10   7  14      896.59     1078.00     80.93 o 
  -9   7  14      249.93      276.64     54.30 o 
  -8   7  14     1454.15     1477.10    100.59 o 
  -7   7  14       24.75       37.24     40.47 o 
  -6   7  14     2603.31     2553.69    110.79 o 
  -5   7  14       99.94      110.29     43.19 o 
  -4   7  14      217.49      172.08     45.72 o 
  -3   7  14     1617.19     1779.97    104.71 o 
  -2   7  14      136.14      152.80     42.43 o 
  -1   7  14     1110.28     1113.47     72.62 o 
   0   7  14      264.59      255.18     49.27 o 
   1   7  14     2469.73     2471.15    121.34 o 
   2   7  14     1779.49     1803.56    108.47 o 
   3   7  14      220.78      334.39     62.39 o 
   4   7  14       15.13       13.37     48.57 o 
   5   7  14       45.65       10.70     56.30 o 
   6   7  14      225.37      252.47     72.55 o 
   7   7  14       47.04       65.69     65.66 o 
   8   7  14      195.48       62.53     73.23 o 
   9   7  14      424.34      386.09     96.24 o 
  10   7  14      125.67      109.42     83.99 o 
  11   7  14       83.47      123.18    125.42 o 
 -16   8  14      194.08      264.21     93.14 o 
 -15   8  14        9.53        0.00     69.70 o 
 -14   8  14      196.50      145.01     75.52 o 
 -13   8  14       15.87        1.03     62.53 o 
 -12   8  14       72.05       75.59     64.76 o 
 -11   8  14       14.03        1.83     53.50 o 
 -10   8  14     1128.59     1150.08     94.75 o 
  -9   8  14     1555.20     1550.87     95.51 o 
  -8   8  14       47.21       51.17     46.85 o 
  -7   8  14      771.58      604.86     95.47 o 
  -6   8  14        2.34        2.21     41.82 o 
  -5   8  14      314.51      309.16     55.51 o 
  -4   8  14      208.28      152.04     47.24 o 
  -3   8  14       92.93       61.59     44.68 o 
  -2   8  14      386.00      379.61     57.72 o 
  -1   8  14        1.72       34.49     44.86 o 
   0   8  14      882.04      825.28     67.54 o 
   1   8  14       18.71        8.66     39.78 o 
   2   8  14      372.17      248.15     56.11 o 
   3   8  14      272.94      248.70     84.72 o 
   4   8  14        5.94        0.00     55.53 o 
   5   8  14       68.37       43.95     66.77 o 
   6   8  14       12.61       41.84     66.09 o 
   7   8  14      201.91      189.87     79.57 o 
   8   8  14      106.09       89.01     79.66 o 
   9   8  14       87.98      148.74     83.48 o 
  10   8  14      106.95       97.48    102.48 o 
 -15   9  14        5.58        0.00     74.13 o 
 -14   9  14        1.61        0.00     71.68 o 
 -13   9  14      355.35      354.97     83.36 o 
 -12   9  14       16.77       16.09     64.59 o 
 -11   9  14       10.12       24.15     57.68 o 
 -10   9  14        5.21       35.62     54.25 o 
  -9   9  14      158.52      151.95     54.46 o 
  -8   9  14      402.09      279.95     61.19 o 
  -7   9  14       14.50        0.00     44.72 o 
  -6   9  14       82.48       62.62     45.22 o 
  -5   9  14      152.49      144.39     49.14 o 
  -4   9  14        5.66        5.45     44.42 o 
  -3   9  14      664.52      499.84     67.33 o 
  -2   9  14       97.42        0.00     40.47 o 
  -1   9  14      527.28      486.34     67.49 o 
   0   9  14        0.45       11.83     43.78 o 
   1   9  14       88.38       90.93     44.31 o 
   2   9  14      314.60      191.99     58.10 o 
   3   9  14        0.81        0.00     54.81 o 
   4   9  14      143.05       85.48     72.48 o 
   5   9  14       93.63       71.43     65.28 o 
   6   9  14      228.08      147.91    130.57 o 
   7   9  14      116.43       69.87     75.22 o 
   8   9  14        3.65        0.00     72.34 o 
   9   9  14      303.64      160.66     87.95 o 
 -14  10  14        0.71       54.33     79.22 o 
 -13  10  14       33.65       30.69     72.21 o 
 -12  10  14        2.00        0.00     66.96 o 
 -11  10  14        3.52       13.33     59.46 o 
 -10  10  14        0.20        0.00     52.69 o 
  -9  10  14      146.81       84.49     57.98 o 
  -8  10  14        7.33       36.90     49.45 o 
  -7  10  14        2.26        0.00     45.04 o 
  -6  10  14        2.47       23.39     48.16 o 
  -5  10  14        8.60        0.00     46.31 o 
  -4  10  14      878.90      942.49     79.46 o 
  -3  10  14      155.25       65.22     51.90 o 
  -2  10  14       43.00       75.03     46.80 o 
  -1  10  14      116.68      116.80     52.47 o 
   0  10  14      140.33       66.53     48.84 o 
   1  10  14      125.97      130.31     51.14 o 
   2  10  14       81.07       47.29     48.28 o 
   3  10  14       90.11       20.50     51.00 o 
   4  10  14       55.08       33.86     59.26 o 
   5  10  14       27.94        0.00     64.98 o 
   6  10  14        1.35       51.41     73.46 o 
   7  10  14        3.05        0.00     69.69 o 
   8  10  14       10.54      113.03     77.85 o 
 -13  11  14       23.14        0.00     86.54 o 
 -12  11  14       18.89        0.00     67.40 o 
 -11  11  14        0.94       33.71     67.23 o 
 -10  11  14        0.41        0.00     59.96 o 
  -9  11  14        0.68        0.00     57.83 o 
  -8  11  14      152.08       81.00     57.54 o 
  -7  11  14      260.04      245.35     61.66 o 
  -6  11  14      197.65      208.56     58.81 o 
  -5  11  14       61.50       21.75     51.34 o 
  -4  11  14       15.13       41.87     51.30 o 
  -3  11  14        0.05       64.65     51.72 o 
  -2  11  14       59.82      139.77     62.58 o 
  -1  11  14       21.41      100.14     52.47 o 
   0  11  14       46.91       25.72     49.11 o 
   1  11  14       11.87        0.00     60.00 o 
   2  11  14       41.92        0.00     59.15 o 
   3  11  14      153.96      115.14    102.98 o 
   4  11  14      107.57      153.59    109.39 o 
   5  11  14        4.81        0.00    103.35 o 
   6  11  14       25.43        0.00     60.57 o 
   7  11  14       68.06        0.00     74.20 o 
 -11  12  14        0.58       44.20     78.17 o 
 -10  12  14       17.38        0.00     64.67 o 
  -9  12  14       80.45       16.78     64.76 o 
  -8  12  14       13.73       11.49     61.71 o 
  -7  12  14      119.17       22.85     56.08 o 
  -6  12  14       17.56        0.00     56.76 o 
  -5  12  14      246.80      251.45     66.01 o 
  -4  12  14        1.83       26.51     54.55 o 
  -3  12  14        9.44        2.14     53.58 o 
  -2  12  14        4.07       25.83     53.55 o 
  -1  12  14        0.95       27.11     50.92 o 
   0  12  14       17.26        0.00     63.60 o 
   1  12  14        0.02        4.49     62.19 o 
   2  12  14       41.84       41.44     68.81 o 
   3  12  14       32.58        0.00     86.44 o 
   4  12  14        2.83        0.00    109.62 o 
   5  12  14       33.43      141.69    116.70 o 
  -9  13  14       56.06       28.41     90.94 o 
  -8  13  14        5.63       52.35     76.64 o 
  -7  13  14        0.03       70.56     63.48 o 
  -6  13  14      280.92      184.34     67.65 o 
  -5  13  14       45.60       95.01     60.38 o 
  -4  13  14       48.75       94.82     62.96 o 
  -3  13  14      193.50      287.49     73.73 o 
  -2  13  14       29.02        0.00     53.59 o 
  -1  13  14        5.51       27.86     75.80 o 
   0  13  14        0.23       78.15     71.87 o 
   1  13  14       63.75       96.90     77.35 o 
   2  13  14      290.70      360.38     98.30 o 
   3  13  14       76.38        0.00     93.98 o 
  -6  14  14        3.15       56.40     87.22 o 
  -5  14  14      200.79      130.93     70.61 o 
  -4  14  14      147.02       62.03     71.75 o 
  -3  14  14      139.49       97.44     68.45 o 
  -2  14  14      136.24      134.17     89.52 o 
  -1  14  14        2.16       65.94     85.41 o 
   0  14  14      155.38      139.02     85.71 o 
 -18   1  15      114.02        0.00    127.13 o 
 -17   1  15        0.45       17.51    110.64 o 
 -16   1  15      184.26      152.13    118.41 o 
 -15   1  15       42.85        0.00     84.87 o 
 -14   1  15      280.68      212.90    117.88 o 
 -13   1  15      115.59      148.61     81.87 o 
 -12   1  15       26.90        0.00     48.79 o 
 -11   1  15       11.16       56.73     48.12 o 
 -10   1  15      660.82      566.91     67.48 o 
  -9   1  15       17.56        2.70     39.53 o 
  -8   1  15       47.76       14.56     38.96 o 
  -7   1  15        9.84        0.00     34.72 o 
  -6   1  15      486.42      569.69     82.71 o 
  -5   1  15      868.46      900.16     73.71 o 
  -4   1  15      632.93      715.62     59.43 o 
  -3   1  15      561.62      433.32     55.49 o 
  -2   1  15      470.52      367.78     66.03 o 
  -1   1  15      355.84      255.57     44.36 o 
   0   1  15      224.41      113.13     53.19 o 
   1   1  15      917.66      931.15     83.91 o 
   2   1  15        0.06        0.00     34.87 o 
   3   1  15      470.12      441.75     58.55 o 
   4   1  15      236.61      225.61     59.93 o 
   5   1  15      680.68      717.47     70.81 o 
   6   1  15      181.74      225.97     55.23 o 
   7   1  15        4.34        5.19     48.90 o 
   8   1  15       22.31       66.04     65.60 o 
   9   1  15       59.53       80.42     66.22 o 
  10   1  15       41.69      127.36     79.84 o 
  11   1  15       10.37        0.00     72.25 o 
  12   1  15        1.40        0.00     76.20 o 
 -18   2  15       17.39      113.18    114.01 o 
 -17   2  15        7.48        0.00    119.58 o 
 -16   2  15       13.34        0.00     96.22 o 
 -15   2  15       64.21        0.00     76.29 o 
 -14   2  15        0.47       28.06     73.32 o 
 -13   2  15      187.41      166.27     58.44 o 
 -12   2  15     1434.15     1744.15    111.12 o 
 -11   2  15      844.84      848.13    107.70 o 
 -10   2  15      365.54      397.53     61.21 o 
  -9   2  15     1069.67     1033.39     75.12 o 
  -8   2  15       14.28        0.00     33.58 o 
  -7   2  15        4.48        0.00     33.22 o 
  -6   2  15     1694.18     1929.08     94.27 o 
  -5   2  15     4882.82     4880.58    150.83 o 
  -4   2  15     4055.82     4038.02    132.17 o 
  -3   2  15      669.03      561.32     55.28 o 
  -2   2  15       88.62       98.31     36.88 o 
  -1   2  15      124.70       86.46     37.78 o 
   0   2  15      628.84      694.49     69.87 o 
   1   2  15       13.28       16.11     39.78 o 
   2   2  15      520.94      575.05     62.92 o 
   3   2  15      237.15      114.65     44.95 o 
   4   2  15     1882.17     1710.34    100.47 o 
   5   2  15        0.48       35.03     44.46 o 
   6   2  15       43.34       73.16     51.22 o 
   7   2  15      709.94      600.11     76.42 o 
   8   2  15      428.09      444.44     74.75 o 
   9   2  15       43.39        0.00     65.83 o 
  10   2  15      185.93      178.39     95.44 o 
  11   2  15       27.09       46.94     86.85 o 
  12   2  15       68.90       74.75     93.00 o 
 -18   3  15       69.00      130.32    102.55 o 
 -17   3  15       23.86       55.16     91.38 o 
 -16   3  15      466.90      496.03    111.24 o 
 -15   3  15       20.83        0.00     79.96 o 
 -14   3  15      387.11      450.01     80.66 o 
 -13   3  15       19.64       22.85     50.35 o 
 -12   3  15       26.82       32.52     50.78 o 
 -11   3  15      179.48      169.44     50.22 o 
 -10   3  15      217.43      209.49     48.95 o 
  -9   3  15      806.37      879.08     68.95 o 
  -8   3  15       29.12       79.27     38.30 o 
  -7   3  15      401.43      315.79     44.54 o 
  -6   3  15      212.96      173.10     41.12 o 
  -5   3  15     1425.96     1475.35     83.73 o 
  -4   3  15     1104.20      840.90     61.51 o 
  -3   3  15        0.21       35.86     35.61 o 
  -2   3  15      270.06      157.23     44.13 o 
  -1   3  15      381.22      351.49     49.52 o 
   0   3  15       12.24       32.44     42.97 o 
   1   3  15      871.58      794.86     72.19 o 
   2   3  15       43.54       62.00     43.99 o 
   3   3  15      634.33      749.71     69.80 o 
   4   3  15      416.16      344.17     57.41 o 
   5   3  15     1277.11     1446.57    102.63 o 
   6   3  15     1272.77     1275.64    120.11 o 
   7   3  15       86.42       49.14     55.11 o 
   8   3  15      506.85      573.13     80.90 o 
   9   3  15       11.81      112.33     74.90 o 
  10   3  15      250.45      180.61     88.41 o 
  11   3  15       54.35        0.00     86.35 o 
  12   3  15      151.13      115.48    127.76 o 
 -18   4  15      134.96      140.18    122.70 o 
 -17   4  15      318.60      365.53    112.56 o 
 -16   4  15       32.09      121.61     91.27 o 
 -15   4  15      519.84      542.61    107.97 o 
 -14   4  15        1.59       32.37     58.99 o 
 -13   4  15      440.62      480.97     76.23 o 
 -12   4  15     1034.28      896.66     80.30 o 
 -11   4  15      188.43      221.66     50.40 o 
 -10   4  15      742.75      794.75     65.47 o 
  -9   4  15        0.21       15.04     35.36 o 
  -8   4  15      708.60      769.50     62.26 o 
  -7   4  15        5.27      100.74     39.87 o 
  -6   4  15     1308.41     1184.19     74.39 o 
  -5   4  15     1252.04     1476.07     72.32 o 
  -4   4  15      301.16      325.94     42.95 o 
  -3   4  15     1839.26     1800.45     85.82 o 
  -2   4  15      130.46      173.83     39.06 o 
  -1   4  15     1677.49     1517.02     96.32 o 
   0   4  15       94.88       78.07     47.16 o 
   1   4  15      564.84      663.64     69.34 o 
   2   4  15      638.11      651.27     79.41 o 
   3   4  15       29.48       33.90     43.12 o 
   4   4  15      816.32      685.92     74.83 o 
   5   4  15     1121.32     1122.68    129.72 o 
   6   4  15      398.36      396.21     80.66 o 
   7   4  15      563.38      287.10     78.22 o 
   8   4  15      243.72      238.08     79.52 o 
   9   4  15      586.89      649.78    105.20 o 
  10   4  15       13.80       96.43     89.30 o 
  11   4  15      333.16      280.35    168.73 o 
 -17   5  15        0.78       35.57     94.52 o 
 -16   5  15      313.54      286.81    127.60 o 
 -15   5  15       73.43       34.98     66.36 o 
 -14   5  15      424.11      308.20     69.95 o 
 -13   5  15      364.13      362.36     66.61 o 
 -12   5  15        6.77        0.00     47.47 o 
 -11   5  15     4241.59     4352.88    141.49 o 
 -10   5  15      240.47      215.87     47.44 o 
  -9   5  15     3206.17     3360.97    124.67 o 
  -8   5  15        9.23        8.94     37.30 o 
  -7   5  15     2448.00     2725.93    108.21 o 
  -6   5  15     1763.78     1846.73     98.26 o 
  -5   5  15      269.51      254.47     44.68 o 
  -4   5  15     3179.17     3344.05    116.42 o 
  -3   5  15        3.13        0.00     36.17 o 
  -2   5  15     2453.25     2664.66    122.12 o 
  -1   5  15       29.32       77.27     42.31 o 
   0   5  15     2132.54     2157.41    121.16 o 
   1   5  15      485.48      413.76     89.68 o 
   2   5  15     1119.55     1242.08     90.52 o 
   3   5  15      174.34      163.55     53.24 o 
   4   5  15       93.76       84.20     51.40 o 
   5   5  15      393.76      409.43     70.04 o 
   6   5  15     1088.07     1064.54    104.51 o 
   7   5  15      116.16       98.74     64.22 o 
   8   5  15      544.18      436.08     90.89 o 
   9   5  15       46.00       33.69     75.66 o 
  10   5  15      605.54      705.36    170.46 o 
  11   5  15       43.78      132.39    115.90 o 
 -17   6  15      468.48      343.84    126.31 o 
 -16   6  15        1.65       12.69     87.25 o 
 -15   6  15      902.42      998.38    103.10 o 
 -14   6  15       31.91        0.00     61.70 o 
 -13   6  15      399.72      386.70     65.68 o 
 -12   6  15      842.51      667.65     72.80 o 
 -11   6  15       14.50       60.75     49.19 o 
 -10   6  15     3122.29     3437.01    128.04 o 
  -9   6  15        9.22       18.06     42.64 o 
  -8   6  15     2085.46     2023.13    101.32 o 
  -7   6  15      540.58      481.68     59.32 o 
  -6   6  15      656.00      592.56     81.97 o 
  -5   6  15     2554.46     2577.07    115.88 o 
  -4   6  15       28.78       63.05     40.45 o 
  -3   6  15     1634.09     1722.27    140.20 o 
  -2   6  15      629.15      673.02     67.75 o 
  -1   6  15     2329.01     2300.03    111.95 o 
   0   6  15      977.63      896.05     85.74 o 
   1   6  15        4.18        9.88     50.41 o 
   2   6  15     2110.13     2196.46    197.60 o 
   3   6  15      132.60      102.80     71.06 o 
   4   6  15     2193.04     2208.25    123.45 o 
   5   6  15      775.65      781.96     84.06 o 
   6   6  15      515.98      639.73     88.07 o 
   7   6  15      975.64      992.52    105.72 o 
   8   6  15      206.12      206.27     74.19 o 
   9   6  15     1126.62     1298.61    122.30 o 
  10   6  15       16.88      131.48    100.48 o 
  11   6  15      717.00     1067.87    224.14 o 
 -16   7  15      394.55      164.10     96.07 o 
 -15   7  15        1.09        0.00     77.40 o 
 -14   7  15      440.47      582.02     89.24 o 
 -13   7  15      493.01      491.37     79.70 o 
 -12   7  15      322.07      299.52     67.01 o 
 -11   7  15     1227.07     1091.95     98.92 o 
 -10   7  15       48.15       54.29     52.98 o 
  -9   7  15     1373.89     1380.92    102.18 o 
  -8   7  15     1270.45     1238.19     84.46 o 
  -7   7  15     1813.81     1995.93    115.57 o 
  -6   7  15     3881.67     3791.58    143.48 o 
  -5   7  15      424.97      360.07     55.95 o 
  -4   7  15     3470.37     3425.76    183.62 o 
  -3   7  15      376.40      404.65     67.19 o 
  -2   7  15     1875.53     1733.25     95.20 o 
  -1   7  15      571.84      485.05     56.95 o 
   0   7  15      906.68      873.20    103.80 o 
   1   7  15     2183.29     2311.71    183.05 o 
   2   7  15       66.31       92.44     52.17 o 
   3   7  15     3643.44     3871.62    183.77 o 
   4   7  15      155.95      145.21     57.18 o 
   5   7  15     2152.39     1885.68    131.66 o 
   6   7  15      256.97      209.02     71.88 o 
   7   7  15      233.69      350.23     83.85 o 
   8   7  15     1214.86     1201.06    135.60 o 
   9   7  15       37.86        0.00     73.59 o 
  10   7  15      941.65     1039.52    155.60 o 
 -16   8  15        5.56        0.00     96.29 o 
 -15   8  15      468.77      519.98     96.04 o 
 -14   8  15      356.04      487.27     88.25 o 
 -13   8  15      404.89      341.18     74.09 o 
 -12   8  15     1044.14     1166.08    101.49 o 
 -11   8  15      423.00      356.37     69.07 o 
 -10   8  15     1803.70     1839.24    114.03 o 
  -9   8  15      703.98      751.60     73.77 o 
  -8   8  15     2081.88     2149.71    115.73 o 
  -7   8  15     2456.99     2453.73    121.24 o 
  -6   8  15     1219.83     1169.63    101.26 o 
  -5   8  15     3757.73     3808.67    146.52 o 
  -4   8  15     1129.29     1277.11     89.06 o 
  -3   8  15     1765.15     1825.49    107.83 o 
  -2   8  15      217.98      144.10     51.72 o 
  -1   8  15     1153.03     1007.75     83.19 o 
   0   8  15     1706.75     1637.31     97.71 o 
   1   8  15      691.36      710.48    126.11 o 
   2   8  15     2086.25     2074.29    124.03 o 
   3   8  15        0.11       55.96     54.87 o 
   4   8  15     1935.16     2230.02    128.16 o 
   5   8  15      151.36        0.00     67.94 o 
   6   8  15      334.05      283.84     97.95 o 
   7   8  15      928.58      529.70    166.49 o 
   8   8  15       29.02      107.32     80.10 o 
   9   8  15     1274.54     1493.16    227.75 o 
 -15   9  15        4.66        0.00     76.85 o 
 -14   9  15      601.71      623.05    113.18 o 
 -13   9  15      847.04      889.51    130.89 o 
 -12   9  15     1205.29     1128.80    120.44 o 
 -11   9  15      664.97      510.11    107.86 o 
 -10   9  15        2.11        0.00     56.00 o 
  -9   9  15      896.34      855.26     83.00 o 
  -8   9  15       59.82        4.39     47.90 o 
  -7   9  15     1049.63     1135.09    114.83 o 
  -6   9  15     3672.55     3862.80    171.84 o 
  -5   9  15      744.47      611.19     84.71 o 
  -4   9  15      977.14      935.78     79.69 o 
  -3   9  15       58.42        0.00     47.07 o 
  -2   9  15     2175.56     1984.26    113.52 o 
  -1   9  15      815.16      688.06     76.13 o 
   0   9  15      898.39      788.94     79.16 o 
   1   9  15     2056.02     2310.06    217.88 o 
   2   9  15       59.27      129.14     60.82 o 
   3   9  15     2204.91     2432.32    204.61 o 
   4   9  15       12.63        1.58     65.07 o 
   5   9  15     1122.07     1242.92    122.65 o 
   6   9  15      519.93      641.76    104.46 o 
   7   9  15       29.70       26.38     79.51 o 
   8   9  15      966.09     1001.54    149.44 o 
 -14  10  15       88.28       77.68     77.00 o 
 -13  10  15      656.92      666.70     98.72 o 
 -12  10  15      876.14      803.91     96.61 o 
 -11  10  15       46.82        0.00     64.46 o 
 -10  10  15      695.00      518.07     79.97 o 
  -9  10  15        7.13        0.00     58.76 o 
  -8  10  15      564.57      600.18     76.15 o 
  -7  10  15     1164.18     1251.18    121.83 o 
  -6  10  15     1298.64     1087.42    111.07 o 
  -5  10  15     1587.42     1854.39    110.44 o 
  -4  10  15        7.48       30.38     47.98 o 
  -3  10  15     2622.96     2807.75    136.99 o 
  -2  10  15        5.66        0.00     49.38 o 
  -1  10  15     2619.04     2583.87    129.89 o 
   0  10  15     1229.20     1185.65     88.41 o 
   1  10  15      648.93      699.34     78.87 o 
   2  10  15      930.85     1128.54    112.02 o 
   3  10  15        4.12        0.00     60.68 o 
   4  10  15     1160.85     1308.86    188.69 o 
   5  10  15      343.43      345.53     83.67 o 
   6  10  15      337.76      148.65     89.35 o 
   7  10  15      525.25      559.93    122.41 o 
 -12  11  15      198.87      259.99     81.99 o 
 -11  11  15      751.73      689.47     94.80 o 
 -10  11  15        4.28        0.00     62.13 o 
  -9  11  15      746.72      606.85     87.98 o 
  -8  11  15       67.41      122.47     62.70 o 
  -7  11  15      611.14      576.83    101.67 o 
  -6  11  15     1331.56     1263.52     97.55 o 
  -5  11  15      130.50      213.97     62.05 o 
  -4  11  15      994.51     1072.26     97.77 o 
  -3  11  15        8.87        0.00     51.37 o 
  -2  11  15     3425.49     3616.15    157.71 o 
  -1  11  15      378.56      408.11     78.03 o 
   0  11  15      735.68      765.04     77.51 o 
   1  11  15      449.34      515.73     65.99 o 
   2  11  15       10.47        0.00     75.97 o 
   3  11  15      639.67      564.15    132.45 o 
   4  11  15       24.49        0.00    101.28 o 
   5  11  15      630.46      946.57    160.42 o 
   6  11  15     1178.12     1154.56    180.43 o 
 -11  12  15        7.53        0.00     77.62 o 
 -10  12  15      703.85      684.30    118.04 o 
  -9  12  15        0.67       24.99     68.99 o 
  -8  12  15      234.80      194.06    115.98 o 
  -7  12  15      348.17      280.24     77.86 o 
  -6  12  15      349.92      357.00     83.49 o 
  -5  12  15     1120.13     1170.80     96.65 o 
  -4  12  15      113.60      135.58     67.65 o 
  -3  12  15     1602.94     1270.21    119.90 o 
  -2  12  15      267.68      213.77     65.91 o 
  -1  12  15      954.80     1091.16    124.24 o 
   0  12  15      510.16      512.12     87.20 o 
   1  12  15      223.69      191.01     76.14 o 
   2  12  15      706.05      848.79    137.52 o 
   3  12  15        7.13       93.81    105.95 o 
   4  12  15      697.68      733.87    147.99 o 
  -8  13  15      411.83      280.59     97.59 o 
  -7  13  15      855.03      781.60    166.97 o 
  -6  13  15      341.54      514.13     78.86 o 
  -5  13  15        0.68       49.97     62.51 o 
  -4  13  15     1039.96     1315.68    117.86 o 
  -3  13  15        2.92        0.00     67.76 o 
  -2  13  15     1121.51     1189.88    168.23 o 
  -1  13  15      448.32      451.62    100.50 o 
   0  13  15      581.48      569.96     97.63 o 
   1  13  15      305.98      427.40     92.59 o 
   2  13  15        0.60        0.00    104.77 o 
 -18   0  16      851.06     1453.43    317.95 o 
 -17   0  16      184.22        0.00    180.21 o 
 -16   0  16     1101.59     1074.00    273.81 o 
 -15   0  16      615.91      898.26    253.97 o 
 -14   0  16      448.71      316.28    165.68 o 
 -13   0  16     2716.75     2351.49    243.28 o 
 -12   0  16       44.14      106.40     95.07 o 
 -11   0  16     5636.04     5790.15    502.69 o 
 -10   0  16      851.17      811.44    104.26 o 
  -9   0  16     1474.02     1390.62    124.84 o 
  -8   0  16     3196.57     3534.71    340.36 o 
  -7   0  16      287.92      186.44    110.70 o 
  -6   0  16     5236.17     5212.35    223.05 o 
  -5   0  16     2112.78     2034.36    200.55 o 
  -4   0  16     3932.21     3451.72    181.46 o 
  -3   0  16     5935.25     5532.07    228.97 o 
  -2   0  16     2765.77     2803.49    164.41 o 
  -1   0  16     1965.41     2244.73    148.76 o 
   0   0  16     2179.25     2203.08    175.56 o 
   1   0  16     4113.55     3922.92    237.53 o 
   2   0  16     4180.08     4229.59    213.33 o 
   3   0  16       56.94      170.56     71.15 o 
   4   0  16     1048.08     1241.83    127.70 o 
   5   0  16     2808.17     3021.53    221.40 o 
   6   0  16     5038.51     4787.58    244.45 o 
   7   0  16       10.80       80.79     80.32 o 
   8   0  16     1699.68     1925.14    203.23 o 
   9   0  16      838.56      758.11    209.66 o 
  10   0  16      231.72      191.04    112.18 o 
  11   0  16      874.10      790.82    162.39 o 
 -18   1  16       99.86      124.53    124.45 o 
 -17   1  16      554.27      354.46    141.62 o 
 -16   1  16      730.28      959.64    191.84 o 
 -15   1  16      454.13      477.78    317.95 o 
 -14   1  16     2067.56     2081.47    355.67 o 
 -13   1  16      122.42       84.15     89.32 o 
 -12   1  16     2748.37     3154.13    307.06 o 
 -11   1  16     3037.79     3231.15    156.26 o 
 -10   1  16     5703.54     6345.70    196.05 o 
  -9   1  16     2354.45     2510.73    113.93 o 
  -8   1  16     1990.58     1950.32    124.73 o 
  -7   1  16     3108.37     3268.33    125.80 o 
  -6   1  16       75.99        0.00     34.11 o 
  -5   1  16     8144.17     7982.74    193.12 o 
  -4   1  16     2225.09     2286.07    114.75 o 
  -3   1  16     5606.12     5554.02    161.05 o 
  -2   1  16     4613.32     4537.26    195.90 o 
  -1   1  16      260.38      294.45     49.82 o 
   0   1  16     1751.29     1588.89    105.79 o 
   1   1  16       11.75        0.00     45.93 o 
   2   1  16     4418.32     4621.66    158.73 o 
   3   1  16      606.64      547.89     91.78 o 
   4   1  16      584.52      564.84     64.17 o 
   5   1  16     3631.49     3679.67    150.96 o 
   6   1  16      110.99       53.09     52.88 o 
   7   1  16     2435.87     2246.23    133.13 o 
   8   1  16      314.06      230.68     76.74 o 
   9   1  16     1266.96     1458.08    143.29 o 
  10   1  16      929.80      915.75    114.87 o 
  11   1  16      179.92      169.33     91.07 o 
 -18   2  16      654.34      634.37    159.03 o 
 -17   2  16      265.96      430.88    130.35 o 
 -16   2  16      413.19      645.45    143.79 o 
 -15   2  16      662.04      583.18    131.73 o 
 -14   2  16      956.69     1131.80    198.65 o 
 -13   2  16     2250.77     2652.99    213.36 o 
 -12   2  16      965.90     1120.06     94.48 o 
 -11   2  16     1514.89     1643.13    105.28 o 
 -10   2  16     1801.73     1873.12    190.86 o 
  -9   2  16     3283.31     3200.34    163.22 o 
  -8   2  16     3523.86     3505.03    143.19 o 
  -7   2  16      272.72      191.22     46.30 o 
  -6   2  16     4232.39     4529.80    170.36 o 
  -5   2  16     1187.04     1362.54     84.43 o 
  -4   2  16     8041.55     7949.10    193.39 o 
  -3   2  16      966.58     1138.61     79.90 o 
  -2   2  16      566.86      500.08     56.97 o 
  -1   2  16     4229.64     4245.89    148.42 o 
   0   2  16        1.83        0.00     43.02 o 
   1   2  16     5461.72     5965.55    208.76 o 
   2   2  16     1851.02     1790.95    122.64 o 
   3   2  16     3432.19     3552.95    141.62 o 
   4   2  16     2693.48     2503.62    123.16 o 
   5   2  16      386.37      403.70     65.54 o 
   6   2  16     2317.89     2613.22    201.90 o 
   7   2  16       57.79      163.56     61.14 o 
   8   2  16     2722.51     2922.90    156.28 o 
   9   2  16      565.67      439.94     90.07 o 
  10   2  16      403.92      386.55     91.72 o 
  11   2  16      596.58      564.76    114.49 o 
 -18   3  16       23.72       53.86    119.62 o 
 -17   3  16      843.97      621.56    180.55 o 
 -16   3  16      328.80      278.40    126.73 o 
 -15   3  16     1097.89     1084.98    256.88 o 
 -14   3  16      761.35     1046.25    119.62 o 
 -13   3  16        2.08       53.88     62.67 o 
 -12   3  16      998.23     1055.63     92.08 o 
 -11   3  16       70.40       42.08     52.05 o 
 -10   3  16      392.75      324.68     96.79 o 
  -9   3  16     3603.56     3954.59    153.26 o 
  -8   3  16      275.80      348.08     61.31 o 
  -7   3  16     4649.16     4401.59    158.62 o 
  -6   3  16       94.22       61.81     40.51 o 
  -5   3  16     6796.98     7129.61    186.86 o 
  -4   3  16      716.36      838.59     75.90 o 
  -3   3  16      814.83      737.98     65.55 o 
  -2   3  16     3495.16     3446.31    129.23 o 
  -1   3  16      278.87      333.83     55.38 o 
   0   3  16     5938.27     6080.83    205.88 o 
   1   3  16      335.75      358.09     62.60 o 
   2   3  16     4231.83     4235.42    171.55 o 
   3   3  16     3462.25     3538.71    142.97 o 
   4   3  16     1551.25     1695.44    104.16 o 
   5   3  16     1999.18     2036.10    113.91 o 
   6   3  16       37.46       69.91     53.16 o 
   7   3  16     1779.04     2183.58    132.44 o 
   8   3  16      299.73      126.66     71.70 o 
   9   3  16      882.24      854.46    132.78 o 
  10   3  16      360.39      241.52    106.26 o 
  11   3  16      295.24       94.88    107.56 o 
 -17   4  16      450.49      248.59    128.59 o 
 -16   4  16       68.86        0.00    125.40 o 
 -15   4  16      635.96      707.95    123.99 o 
 -14   4  16      560.60      438.57     86.94 o 
 -13   4  16     2380.24     2491.27    182.92 o 
 -12   4  16       43.95       26.18     58.48 o 
 -11   4  16     1249.88     1237.12     95.59 o 
 -10   4  16     1209.74     1251.43    145.34 o 
  -9   4  16      392.61      399.70     62.33 o 
  -8   4  16     3713.19     3808.27    199.43 o 
  -7   4  16      902.14      909.07     84.34 o 
  -6   4  16     5866.12     6121.79    199.28 o 
  -5   4  16        9.19        0.00     38.83 o 
  -4   4  16     3377.43     3579.38    128.86 o 
  -3   4  16      408.63      488.86     83.23 o 
  -2   4  16      610.18      564.84     59.84 o 
  -1   4  16     3650.99     3607.72    145.94 o 
   0   4  16       14.96       42.24     47.26 o 
   1   4  16     3412.21     3644.10    166.03 o 
   2   4  16      226.93       82.68     51.91 o 
   3   4  16      995.88      980.65    131.01 o 
   4   4  16     2190.52     2235.25    126.97 o 
   5   4  16        4.10        0.00     55.86 o 
   6   4  16     1472.05     1571.21    147.03 o 
   7   4  16      219.50      124.93     77.34 o 
   8   4  16      992.87      827.57    109.35 o 
   9   4  16      258.98      166.55    100.68 o 
  10   4  16      474.61      323.89    109.29 o 
  11   4  16      428.16      466.26    146.55 o 
 -17   5  16      134.90        0.00    109.96 o 
 -16   5  16      358.80      500.70    122.15 o 
 -15   5  16      172.83      169.32     75.47 o 
 -14   5  16      720.54      805.65     86.85 o 
 -13   5  16        3.46        0.00     54.97 o 
 -12   5  16     3224.20     3327.13    175.13 o 
 -11   5  16       63.78      116.78     49.37 o 
 -10   5  16      383.09      286.07     67.48 o 
  -9   5  16      636.04      616.09     72.61 o 
  -8   5  16      399.07      295.57     55.18 o 
  -7   5  16     1753.29     1870.66    101.20 o 
  -6   5  16      518.92      581.17     66.71 o 
  -5   5  16     2274.47     2117.28    130.86 o 
  -4   5  16       54.95       20.93     46.60 o 
  -3   5  16     1392.39     1375.76    100.25 o 
  -2   5  16     2461.87     2313.03    128.32 o 
  -1   5  16       28.80        0.00     46.06 o 
   0   5  16     3946.13     4233.90    188.92 o 
   1   5  16       28.46       58.47     54.34 o 
   2   5  16     1142.76     1252.57    105.36 o 
   3   5  16     1512.36     1361.71    162.29 o 
   4   5  16      162.35      152.44     70.36 o 
   5   5  16     1124.44     1066.50    102.30 o 
   6   5  16        0.09        0.00     64.60 o 
   7   5  16     1324.00     1323.01    127.85 o 
   8   5  16      182.33      342.56    116.60 o 
   9   5  16      455.59      313.32     96.92 o 
  10   5  16      286.97      272.65    110.87 o 
 -16   6  16      157.24       92.45     94.29 o 
 -15   6  16      233.85      210.21     72.49 o 
 -14   6  16       11.51        0.00     60.40 o 
 -13   6  16      971.89      901.50     97.02 o 
 -12   6  16        2.50       21.34     52.46 o 
 -11   6  16     1102.33     1226.44    122.97 o 
 -10   6  16       69.95       61.82     47.93 o 
  -9   6  16      381.14      306.67     57.97 o 
  -8   6  16      215.02      306.00     55.92 o 
  -7   6  16      341.03      333.49     58.24 o 
  -6   6  16     2190.59     2356.92    139.93 o 
  -5   6  16       34.58       83.63     44.24 o 
  -4   6  16      272.75      425.50     62.74 o 
  -3   6  16     4297.34     4768.37    228.03 o 
  -2   6  16     1135.39     1084.07    116.54 o 
  -1   6  16     1897.36     1762.64    132.47 o 
   0   6  16       24.36        0.00     53.82 o 
   1   6  16     2324.78     2416.71    196.46 o 
   2   6  16      138.85      158.85     60.67 o 
   3   6  16      700.76      649.49     82.48 o 
   4   6  16      984.36      981.25     99.59 o 
   5   6  16      188.08      111.88     69.45 o 
   6   6  16      719.60      393.81    141.08 o 
   7   6  16       10.01        0.00     63.65 o 
   8   6  16      280.42      181.00     83.07 o 
   9   6  16      270.07      412.30    104.85 o 
  10   6  16      238.69      349.41    147.08 o 
 -16   7  16      105.56       89.01     87.89 o 
 -15   7  16        1.19       31.49     76.80 o 
 -14   7  16      996.05     1187.37    116.15 o 
 -13   7  16       47.21       20.90     78.61 o 
 -12   7  16      470.01      419.11     77.14 o 
 -11   7  16       40.52       30.07     53.43 o 
 -10   7  16     1536.34     1336.71     93.81 o 
  -9   7  16      277.98      279.05     59.16 o 
  -8   7  16      175.42      123.80     50.60 o 
  -7   7  16      801.50      674.72     72.07 o 
  -6   7  16        3.83        0.00     41.76 o 
  -5   7  16      337.36      410.98     59.79 o 
  -4   7  16      395.38      389.52     63.49 o 
  -3   7  16     1055.11      940.98    117.52 o 
  -2   7  16     1579.14     1635.65    122.72 o 
  -1   7  16      118.94       74.65     53.31 o 
   0   7  16       14.51       40.85     56.92 o 
   1   7  16        0.98       34.93     57.26 o 
   2   7  16      967.64      940.64    111.34 o 
   3   7  16      637.47      568.31    108.67 o 
   4   7  16      351.20      282.51    102.20 o 
   5   7  16      372.01      279.17     81.16 o 
   6   7  16       11.31       35.62     73.68 o 
   7   7  16      227.70      143.53     84.51 o 
   8   7  16      140.33      158.25     82.25 o 
   9   7  16      100.23       96.74    120.88 o 
 -15   8  16       79.00       19.00     78.32 o 
 -14   8  16        0.39        0.00     70.44 o 
 -13   8  16      314.79      232.27     75.58 o 
 -12   8  16        0.58        0.00     60.17 o 
 -11   8  16       24.12       16.59     57.35 o 
 -10   8  16       20.94       25.67     56.23 o 
  -9   8  16      820.94      886.22    114.29 o 
  -8   8  16       25.99       11.36     48.05 o 
  -7   8  16        1.96        0.00     48.45 o 
  -6   8  16      495.15      539.46     71.21 o 
  -5   8  16      130.69      118.61     50.58 o 
  -4   8  16       22.29        0.00     44.25 o 
  -3   8  16      437.88      491.77     69.86 o 
  -2   8  16       25.52       42.16     49.58 o 
  -1   8  16      369.44      270.07     66.05 o 
   0   8  16       56.16       60.68     54.71 o 
   1   8  16      322.60      145.70     61.95 o 
   2   8  16       65.40       45.56     55.78 o 
   3   8  16      421.68      577.59     77.86 o 
   4   8  16      220.39      174.01     70.85 o 
   5   8  16      107.54      109.87     71.89 o 
   6   8  16      210.64      173.18     85.66 o 
   7   8  16        1.20        0.00     69.14 o 
   8   8  16       78.28      132.28     95.83 o 
 -14   9  16        5.27       34.58     73.80 o 
 -13   9  16        0.02      167.92     70.30 o 
 -12   9  16        3.13       21.62     64.03 o 
 -11   9  16        6.35        0.00     59.71 o 
 -10   9  16      273.03      268.42     69.03 o 
  -9   9  16      259.86      230.66     65.67 o 
  -8   9  16      230.18      198.49     57.62 o 
  -7   9  16      284.74      255.95     61.24 o 
  -6   9  16      336.31      390.33     64.35 o 
  -5   9  16       40.12        0.00     49.50 o 
  -4   9  16      428.41      300.66     64.77 o 
  -3   9  16       85.68       36.63     52.53 o 
  -2   9  16      286.23      262.97     62.85 o 
  -1   9  16      217.27      147.36     61.64 o 
   0   9  16      396.36      450.77     90.15 o 
   1   9  16        5.66       49.59     62.10 o 
   2   9  16      231.84      231.11     72.85 o 
   3   9  16       47.86       37.68     65.91 o 
   4   9  16      130.97      108.06     75.92 o 
   5   9  16       15.78       84.99     76.98 o 
   6   9  16       28.09      107.86     82.40 o 
   7   9  16        5.76       42.92    111.04 o 
 -13  10  16       12.70      115.00     73.74 o 
 -12  10  16       40.90       54.44     71.27 o 
 -11  10  16        0.57       18.34     65.02 o 
 -10  10  16       31.64       51.19     69.54 o 
  -9  10  16        9.50       20.08     58.60 o 
  -8  10  16      560.07      503.47     90.61 o 
  -7  10  16      210.28      240.46     61.03 o 
  -6  10  16      129.24       88.84     56.14 o 
  -5  10  16        1.44        0.00     50.31 o 
  -4  10  16        1.77       47.50     54.40 o 
  -3  10  16       10.33       53.51     55.71 o 
  -2  10  16      125.48      167.16     65.87 o 
  -1  10  16      264.70      250.14     66.21 o 
   0  10  16       56.90       52.71     60.48 o 
   1  10  16       22.62       22.64     56.05 o 
   2  10  16      112.30       46.45     65.03 o 
   3  10  16        0.10        0.00     69.93 o 
   4  10  16       28.54       35.25     71.78 o 
   5  10  16        1.00        0.00     71.35 o 
   6  10  16       16.04       54.84     77.15 o 
 -12  11  16        9.98       36.96     83.00 o 
 -11  11  16        0.48        0.00     75.61 o 
 -10  11  16       25.31       11.35     76.94 o 
  -9  11  16       42.84        4.09     69.77 o 
  -8  11  16        3.08        0.00     58.02 o 
  -7  11  16       22.73        0.00     58.39 o 
  -6  11  16        9.56       17.22     56.63 o 
  -5  11  16      327.68      319.09     77.43 o 
  -4  11  16       30.73       82.12     58.06 o 
  -3  11  16       86.14       20.07     58.23 o 
  -2  11  16      112.73      133.73     66.94 o 
  -1  11  16      221.95      258.77     67.19 o 
   0  11  16       63.65       86.34     60.45 o 
   1  11  16        3.51       79.13     59.36 o 
   2  11  16        1.11       12.79     60.45 o 
   3  11  16       33.52      149.78     69.89 o 
   4  11  16       42.61        0.00     70.99 o 
   5  11  16        0.43       17.28     72.14 o 
 -10  12  16       28.19        0.00     85.37 o 
  -9  12  16       48.52        0.00     74.59 o 
  -8  12  16        0.18        0.00     62.82 o 
  -7  12  16        1.23       26.58     62.23 o 
  -6  12  16      129.68       49.85     61.93 o 
  -5  12  16        8.87       35.64     62.12 o 
  -4  12  16        0.33       38.35     64.28 o 
  -3  12  16        0.07       33.09     64.67 o 
  -2  12  16       22.38        0.00     63.32 o 
  -1  12  16        2.54        0.00     55.41 o 
   0  12  16       57.62      114.32     86.47 o 
   1  12  16       38.29        0.00     80.32 o 
   2  12  16       12.10       21.52     92.48 o 
   3  12  16      121.68      251.82    120.94 o 
  -7  13  16      129.27      132.84     82.98 o 
  -6  13  16       24.38       55.54     77.34 o 
  -5  13  16       72.42       92.89     68.22 o 
  -4  13  16        8.51        0.00     66.88 o 
  -3  13  16       55.10       75.64     73.03 o 
  -2  13  16      131.79      162.96     70.27 o 
  -1  13  16       11.79        0.00     77.43 o 
   0  13  16      185.99       51.16     89.10 o 
 -18   1  17        0.06        0.00    115.41 o 
 -17   1  17       37.57       30.64    121.00 o 
 -16   1  17       81.97        0.00    134.53 o 
 -15   1  17        7.54       25.29    107.87 o 
 -14   1  17       41.16        0.00    100.30 o 
 -13   1  17       21.90        0.00     68.62 o 
 -12   1  17       22.51       58.19     64.37 o 
 -11   1  17      375.61      265.48     66.51 o 
 -10   1  17     1355.29     1449.74    158.05 o 
  -9   1  17        9.67       15.39     47.84 o 
  -8   1  17       19.63        8.99     41.49 o 
  -7   1  17       27.75       27.62     42.46 o 
  -6   1  17      227.41      245.63     50.45 o 
  -5   1  17        0.64        0.00     38.89 o 
  -4   1  17      336.36      277.52     50.81 o 
  -3   1  17     1239.10     1220.09     81.52 o 
  -2   1  17        0.50        9.08     37.96 o 
  -1   1  17      913.70      960.69     92.12 o 
   0   1  17        1.36        0.00     48.41 o 
   1   1  17      308.98      283.48     60.83 o 
   2   1  17      623.27      596.48     69.56 o 
   3   1  17      551.76      639.76     71.87 o 
   4   1  17        0.96        0.00     47.43 o 
   5   1  17        0.53        9.69     50.67 o 
   6   1  17       45.37       62.36     54.71 o 
   7   1  17       57.34        0.52     59.78 o 
   8   1  17       26.98       69.47     72.49 o 
   9   1  17       13.05       34.12     74.95 o 
  10   1  17        8.79       48.91     81.94 o 
  11   1  17       42.03       80.69     89.34 o 
 -17   2  17        3.68       71.89    109.83 o 
 -16   2  17      215.44      379.98    130.21 o 
 -15   2  17       53.73        0.00     93.95 o 
 -14   2  17      251.17      224.04     94.37 o 
 -13   2  17      181.82      105.66     84.94 o 
 -12   2  17       15.36        0.00     53.97 o 
 -11   2  17      926.23      909.94     94.22 o 
 -10   2  17       65.50       70.13     51.36 o 
  -9   2  17      779.35      757.73    122.93 o 
  -8   2  17      143.64      114.69     48.22 o 
  -7   2  17      915.57      810.60     77.66 o 
  -6   2  17       30.57       40.60     40.05 o 
  -5   2  17      387.31      540.43     82.03 o 
  -4   2  17     1424.19     1362.09     85.75 o 
  -3   2  17     1280.92     1166.13     80.86 o 
  -2   2  17      997.18      889.73     71.94 o 
  -1   2  17       25.97        0.00     41.54 o 
   0   2  17      839.05      920.54     89.04 o 
   1   2  17       68.07       79.90     79.76 o 
   2   2  17      447.00      253.78     73.54 o 
   3   2  17      263.87      228.05     55.60 o 
   4   2  17       89.53       30.16     48.71 o 
   5   2  17      157.54      144.81     56.60 o 
   6   2  17      763.68      542.32     74.00 o 
   7   2  17       98.17      157.35     66.45 o 
   8   2  17        9.67       77.65     72.03 o 
   9   2  17       80.79      152.51     82.78 o 
  10   2  17      126.44       43.70     80.27 o 
 -17   3  17       84.50       15.09    112.20 o 
 -16   3  17        5.03        0.00    100.00 o 
 -15   3  17      157.91      112.85    109.09 o 
 -14   3  17      123.69      149.32     91.02 o 
 -13   3  17      419.96      579.19     90.26 o 
 -12   3  17      164.37      160.62     60.67 o 
 -11   3  17      140.36       20.80     52.54 o 
 -10   3  17      556.07      571.28     77.35 o 
  -9   3  17       22.40       20.16     48.43 o 
  -8   3  17      380.54      358.81     66.88 o 
  -7   3  17       41.06        0.00     44.26 o 
  -6   3  17      267.64      363.97     57.82 o 
  -5   3  17     2269.88     2296.33    109.05 o 
  -4   3  17      167.23      190.22     53.47 o 
  -3   3  17     2488.92     2181.68    135.62 o 
  -2   3  17      112.28       95.18     43.29 o 
  -1   3  17     1590.13     1477.12     99.31 o 
   0   3  17       87.03       36.32     51.67 o 
   1   3  17      981.45      928.34     92.16 o 
   2   3  17        7.35        0.00     42.86 o 
   3   3  17       30.45       78.05     50.66 o 
   4   3  17      193.44      140.60     53.82 o 
   5   3  17      540.37      408.77     78.81 o 
   6   3  17      295.44      255.79     75.81 o 
   7   3  17       89.87       77.75     70.45 o 
   8   3  17      225.05      339.85     94.21 o 
   9   3  17      128.36      202.33    127.76 o 
  10   3  17       24.39       86.59    110.50 o 
 -17   4  17        7.90       82.85    121.78 o 
 -16   4  17      310.87      194.06    115.26 o 
 -15   4  17        0.98        0.00     88.30 o 
 -14   4  17      249.25      103.75     72.09 o 
 -13   4  17       56.95      155.26     70.06 o 
 -12   4  17      373.97      280.53     74.34 o 
 -11   4  17      836.90      790.19    113.77 o 
 -10   4  17      221.95      177.01     63.33 o 
  -9   4  17      242.80      216.19     87.26 o 
  -8   4  17      375.48      291.65    124.39 o 
  -7   4  17     1450.64     1276.41    173.95 o 
  -6   4  17      496.31      457.85     67.90 o 
  -5   4  17      491.80      493.16     63.64 o 
  -4   4  17     3940.37     3573.82    143.81 o 
  -3   4  17      486.67      451.63     61.68 o 
  -2   4  17     1992.38     2177.76    108.14 o 
  -1   4  17      131.44      192.72     52.35 o 
   0   4  17      915.19      656.67     95.27 o 
   1   4  17       47.13       52.37     53.90 o 
   2   4  17      220.00      211.06     58.41 o 
   3   4  17      424.72      480.36     87.83 o 
   4   4  17       20.29       40.05     57.34 o 
   5   4  17      849.11     1010.13    103.26 o 
   6   4  17      164.83      151.88     78.68 o 
   7   4  17       56.70        5.18     88.70 o 
   8   4  17      157.78      191.71     87.87 o 
   9   4  17       13.18       15.94     93.82 o 
  10   4  17      271.91      402.76    142.51 o 
 -17   5  17      298.79      279.49    128.85 o 
 -16   5  17       74.67        0.00    101.48 o 
 -15   5  17     1025.32     1093.10    121.72 o 
 -14   5  17       27.61      165.35     74.72 o 
 -13   5  17      635.81      716.86     97.27 o 
 -12   5  17     1007.06      989.64    104.22 o 
 -11   5  17      667.46      661.60    111.78 o 
 -10   5  17     1152.89     1235.62    174.51 o 
  -9   5  17       10.13        0.00     52.98 o 
  -8   5  17     1778.20     1834.47    120.43 o 
  -7   5  17      173.52      103.37     54.53 o 
  -6   5  17      153.83      111.47     63.54 o 
  -5   5  17     5362.96     4894.87    210.58 o 
  -4   5  17     2345.39     2664.66    159.37 o 
  -3   5  17     1026.38      799.74     84.46 o 
  -2   5  17       23.50        5.16     48.22 o 
  -1   5  17      732.04      652.19     87.02 o 
   0   5  17       21.91       36.82     57.59 o 
   1   5  17      437.66      426.31     81.34 o 
   2   5  17     1343.70     1218.23    163.39 o 
   3   5  17      472.21      412.26     82.05 o 
   4   5  17      683.93      661.79     90.58 o 
   5   5  17       76.16       40.00     65.71 o 
   6   5  17      367.11      460.15     94.13 o 
   7   5  17      358.17      386.50     94.77 o 
   8   5  17       44.46       95.83     83.57 o 
   9   5  17      691.22      960.46    148.35 o 
 -16   6  17      328.54      232.39    170.06 o 
 -15   6  17       41.09      122.66     73.42 o 
 -14   6  17      359.48      315.41    100.41 o 
 -13   6  17       75.86        4.52     70.00 o 
 -12   6  17      296.21      168.08     73.06 o 
 -11   6  17     1008.15     1027.43    109.12 o 
 -10   6  17        1.73       13.38     57.56 o 
  -9   6  17     2123.76     2255.10    140.41 o 
  -8   6  17       89.31       51.84     70.39 o 
  -7   6  17      145.44      211.05     84.72 o 
  -6   6  17     2479.66     2494.39    178.71 o 
  -5   6  17     1145.45     1242.08    128.73 o 
  -4   6  17     3105.47     3338.21    177.05 o 
  -3   6  17        1.50        8.71     53.79 o 
  -2   6  17     1451.38     1635.84    114.56 o 
  -1   6  17       37.83       24.46     56.18 o 
   0   6  17      875.55      786.10     93.04 o 
   1   6  17     1607.58     1390.34    117.78 o 
   2   6  17     1572.59     1643.07    120.64 o 
   3   6  17     1566.59     1785.75    154.19 o 
   4   6  17        4.62       37.18     60.63 o 
   5   6  17      930.00     1051.36    117.71 o 
   6   6  17      134.22      164.18     80.60 o 
   7   6  17      254.71      185.11     80.43 o 
   8   6  17     1032.90      780.50    119.21 o 
   9   6  17      150.77      208.80    116.09 o 
 -15   7  17      271.27      290.35     93.66 o 
 -14   7  17      158.69      124.35     86.66 o 
 -13   7  17      232.19      197.68     79.72 o 
 -12   7  17      624.78      621.90     98.46 o 
 -11   7  17      389.79      533.88     98.55 o 
 -10   7  17     1790.90     1730.49    131.01 o 
  -9   7  17      380.31      377.93     76.19 o 
  -8   7  17     1569.48     1755.78    125.34 o 
  -7   7  17      771.70      723.11     88.32 o 
  -6   7  17     1638.61     1332.95    109.33 o 
  -5   7  17     1799.25     2241.56    137.88 o 
  -4   7  17      572.69      664.62    132.33 o 
  -3   7  17     1817.99     1930.91    138.56 o 
  -2   7  17      478.03      454.52     79.72 o 
  -1   7  17     2134.25     2362.05    149.72 o 
   0   7  17      167.95      179.07     69.12 o 
   1   7  17     1025.96      971.04    106.72 o 
   2   7  17     1333.27     1176.46    110.28 o 
   3   7  17      200.72      202.88     69.70 o 
   4   7  17      998.04      775.78     95.02 o 
   5   7  17        4.24        0.00     69.20 o 
   6   7  17      706.01      634.87    105.28 o 
   7   7  17      638.96      748.99    115.43 o 
   8   7  17      110.90      228.14    109.91 o 
 -15   8  17        3.45       34.29     89.78 o 
 -14   8  17      534.58      386.95     99.15 o 
 -13   8  17      380.12      298.02     92.69 o 
 -12   8  17      525.80      583.49    105.64 o 
 -11   8  17     1064.14     1093.36    126.68 o 
 -10   8  17        0.90        0.00     52.00 o 
  -9   8  17     2128.48     2278.48    152.99 o 
  -8   8  17       17.81        0.00     51.28 o 
  -7   8  17     1710.32     1764.86    124.97 o 
  -6   8  17      869.82      965.87     90.17 o 
  -5   8  17     1382.18     1423.11    148.02 o 
  -4   8  17      825.91      604.35    103.92 o 
  -3   8  17       10.77        0.00     50.70 o 
  -2   8  17     1269.73     1465.16    124.47 o 
  -1   8  17      476.56      484.45    113.16 o 
   0   8  17      873.01      902.46    123.85 o 
   1   8  17      726.31      865.58    123.18 o 
   2   8  17      681.16      812.30    110.57 o 
   3   8  17      903.15      981.21    101.06 o 
   4   8  17       42.59       56.86     76.57 o 
   5   8  17     1003.18     1112.93    123.18 o 
   6   8  17      280.21      217.51     93.76 o 
   7   8  17      392.94      640.47    120.26 o 
 -14   9  17        0.52       10.63     81.73 o 
 -13   9  17      573.96      604.36    102.03 o 
 -12   9  17      389.59      461.82     88.70 o 
 -11   9  17       20.41       17.33     68.57 o 
 -10   9  17     1360.36     1493.96    119.43 o 
  -9   9  17       56.66        9.73     60.23 o 
  -8   9  17      493.73      389.43     88.71 o 
  -7   9  17      273.46      300.37     74.53 o 
  -6   9  17     2526.48     2343.95    135.97 o 
  -5   9  17     1173.66     1148.13     93.97 o 
  -4   9  17      127.15      149.65     66.55 o 
  -3   9  17     2385.52     2295.11    141.50 o 
  -2   9  17        0.43      118.19     65.70 o 
  -1   9  17     1017.68     1104.96    174.73 o 
   0   9  17      968.40     1079.36    123.33 o 
   1   9  17      964.72     1273.30    130.18 o 
   2   9  17      613.07      575.89     96.91 o 
   3   9  17        9.43       37.48     71.98 o 
   4   9  17     1277.80     1388.31    176.99 o 
   5   9  17       54.28       28.98     86.72 o 
   6   9  17      762.17      773.78    124.37 o 
 -12  10  17      370.55      229.14     84.94 o 
 -11  10  17      704.81      527.51    105.77 o 
 -10  10  17        1.90        0.00     66.34 o 
  -9  10  17      625.73      760.21     90.01 o 
  -8  10  17      349.87      363.14     74.27 o 
  -7  10  17     1337.63     1232.49    100.72 o 
  -6  10  17      319.44      331.77     70.57 o 
  -5  10  17     1545.11     1705.28    113.96 o 
  -4  10  17     1839.35     2018.29    129.23 o 
  -3  10  17        0.16        0.00     59.61 o 
  -2  10  17     1462.87     1588.39    130.98 o 
  -1  10  17       22.87        0.00     65.52 o 
   0  10  17     1571.15     1925.50    139.64 o 
   1  10  17      388.99      599.69     95.28 o 
   2  10  17        1.44        0.00     62.76 o 
   3  10  17      799.13      892.37    147.84 o 
   4  10  17       28.20        0.00     82.16 o 
   5  10  17      953.20      995.31    129.15 o 
 -11  11  17      123.18      138.28     88.90 o 
 -10  11  17      512.40      511.06    141.83 o 
  -9  11  17        1.79        0.00     71.84 o 
  -8  11  17      454.14      477.05     79.91 o 
  -7  11  17      193.94      177.24     67.13 o 
  -6  11  17     1219.99     1223.16    136.21 o 
  -5  11  17     1072.10     1151.70    146.25 o 
  -4  11  17        0.89       37.84     59.80 o 
  -3  11  17      855.92      834.81    107.18 o 
  -2  11  17       18.65       99.72     70.58 o 
  -1  11  17     1103.48     1037.27    105.87 o 
   0  11  17      392.94      231.35     73.04 o 
   1  11  17      175.27      109.79     69.45 o 
   2  11  17      955.69     1273.88    109.29 o 
   3  11  17        2.74       19.35     78.03 o 
   4  11  17     1156.05     1698.65    210.59 o 
  -9  12  17      488.51      620.29    111.05 o 
  -8  12  17       80.48      129.82     78.06 o 
  -7  12  17      552.31      687.87     99.46 o 
  -6  12  17      742.00      626.12     90.78 o 
  -5  12  17      112.90      150.53     71.61 o 
  -4  12  17      801.37      963.33    107.26 o 
  -3  12  17      111.31      105.52     74.22 o 
  -2  12  17      788.95      605.58     99.90 o 
  -1  12  17      233.18      321.42     80.74 o 
   0  12  17      551.82      651.94     91.37 o 
   1  12  17      541.76      486.43    108.80 o 
 -17   0  18      597.88      481.68    235.81 o 
 -16   0  18      256.96      153.39    185.24 o 
 -15   0  18      685.23      681.73    244.75 o 
 -13   0  18        9.14      108.29    110.12 o 
 -12   0  18     1173.83     1283.46    193.60 o 
 -11   0  18       72.37        0.00     85.63 o 
 -10   0  18     3322.72     3289.20    232.64 o 
  -9   0  18     1850.38     2039.52    157.67 o 
  -8   0  18      669.93      824.06    106.09 o 
  -7   0  18     7654.26     7584.93    283.06 o 
  -6   0  18      992.87      669.67     94.17 o 
  -5   0  18     3087.46     3161.98    187.18 o 
  -4   0  18     1649.85     1591.74    134.93 o 
  -3   0  18     4240.77     4282.40    214.69 o 
  -2   0  18     5235.00     5735.96    253.22 o 
  -1   0  18       17.21       31.68     62.45 o 
   0   0  18     1883.15     2189.98    237.13 o 
   1   0  18     3778.38     3529.06    247.09 o 
   2   0  18    11609.89    12134.68    449.01 o 
   3   0  18      313.65      110.95     77.55 o 
   4   0  18     1972.74     2189.25    175.79 o 
   5   0  18      982.26     1148.60    134.50 o 
   6   0  18      191.27       38.47     83.44 o 
   7   0  18      872.42      943.66    154.89 o 
   8   0  18      119.88       83.24    112.44 o 
   9   0  18      632.68      645.78    157.49 o 
  10   0  18      603.79      433.98    166.10 o 
 -17   1  18       72.19      149.85    123.35 o 
 -16   1  18      692.53      226.79    142.56 o 
 -15   1  18     1209.21     1091.44    351.76 o 
 -14   1  18     1083.36     1149.72    286.66 o 
 -13   1  18      523.33      739.34    111.83 o 
 -12   1  18       97.75       39.74     71.08 o 
 -11   1  18     3528.52     4014.64    197.67 o 
 -10   1  18      306.66      274.54     68.58 o 
  -9   1  18     1738.30     1963.65    127.16 o 
  -8   1  18     4054.71     4492.11    196.39 o 
  -7   1  18     2231.28     2329.61    129.84 o 
  -6   1  18      827.68      724.76     70.92 o 
  -5   1  18     1928.57     1768.34    100.78 o 
  -4   1  18     6352.28     6266.83    183.57 o 
  -3   1  18      753.30      707.47     97.49 o 
  -2   1  18      714.98      677.57     67.72 o 
  -1   1  18     4532.57     4732.33    173.96 o 
   0   1  18      401.54      338.80     68.47 o 
   1   1  18     6268.50     5952.73    201.57 o 
   2   1  18      278.93      376.21     71.02 o 
   3   1  18     4443.91     4716.31    178.59 o 
   4   1  18     1237.30     1403.02    103.25 o 
   5   1  18      532.85      449.57     70.56 o 
   6   1  18     1209.76     1182.75     97.70 o 
   7   1  18        2.65        0.00     63.18 o 
   8   1  18     1138.53     1050.60    121.29 o 
   9   1  18      273.69      301.22     90.53 o 
  10   1  18      614.50      667.73    128.25 o 
 -17   2  18      780.33      779.21    200.26 o 
 -16   2  18      327.60      179.24    114.77 o 
 -15   2  18      403.44      453.42    135.87 o 
 -14   2  18      503.30      709.42    146.63 o 
 -13   2  18      618.15      614.00    177.80 o 
 -12   2  18     1128.56     1088.01    106.03 o 
 -11   2  18      616.94      595.12     85.01 o 
 -10   2  18     1534.80     1437.66    111.29 o 
  -9   2  18     1853.52     1788.74    121.71 o 
  -8   2  18     1343.72     1444.12    109.35 o 
  -7   2  18      331.54      372.84     57.82 o 
  -6   2  18      181.27      165.92     48.30 o 
  -5   2  18     4239.74     4260.89    150.35 o 
  -4   2  18     1779.76     1632.12     96.93 o 
  -3   2  18     4013.96     4118.40    159.60 o 
  -2   2  18     2926.60     2877.91    127.49 o 
  -1   2  18      693.21      638.18     77.25 o 
   0   2  18     2156.63     2395.99    174.47 o 
   1   2  18       50.40       77.74     52.14 o 
   2   2  18     4421.71     4288.38    165.68 o 
   3   2  18      626.71      718.23     80.18 o 
   4   2  18     1729.22     1665.01    108.90 o 
   5   2  18     1755.21     2112.31    147.22 o 
   6   2  18       86.30       91.44     63.01 o 
   7   2  18     1187.53     1263.30    118.06 o 
   8   2  18       15.89       32.70     75.49 o 
   9   2  18      935.20      843.42    163.20 o 
  10   2  18      499.75      735.53    173.67 o 
 -17   3  18       35.24        0.00    110.57 o 
 -16   3  18      292.06      193.86    121.31 o 
 -15   3  18        9.29        2.37    117.72 o 
 -14   3  18      439.17      214.01    119.94 o 
 -13   3  18     1924.32     1819.17    194.84 o 
 -12   3  18       11.93        0.00     56.49 o 
 -11   3  18      529.93      470.98     77.44 o 
 -10   3  18      869.76      744.50    109.32 o 
  -9   3  18     1292.00     1456.94    109.73 o 
  -8   3  18      678.41      768.72     87.38 o 
  -7   3  18      275.01      172.48     57.13 o 
  -6   3  18     3083.07     3275.12    142.35 o 
  -5   3  18        1.57       10.02     43.62 o 
  -4   3  18     4172.40     4339.58    156.28 o 
  -3   3  18     3459.75     3608.24    141.09 o 
  -2   3  18     3136.57     2972.32    128.09 o 
  -1   3  18     2946.02     2865.20    149.08 o 
   0   3  18      622.75      653.12     83.35 o 
   1   3  18      927.57      838.83    107.35 o 
   2   3  18      679.52      609.13     74.24 o 
   3   3  18     1323.00     1313.90     95.79 o 
   4   3  18     1185.14     1178.86    101.04 o 
   5   3  18      305.49      463.00     76.70 o 
   6   3  18     1021.96     1339.17    159.87 o 
   7   3  18       60.44       44.02     91.52 o 
   8   3  18     1012.37     1125.03    153.22 o 
   9   3  18      275.92      287.37    116.73 o 
 -16   4  18      169.68      140.97    118.20 o 
 -15   4  18      454.07      421.88    156.11 o 
 -14   4  18      486.28      301.74    108.22 o 
 -13   4  18      332.34      210.56     61.04 o 
 -12   4  18     2008.11     2132.10    139.11 o 
 -11   4  18      151.40       94.86     64.50 o 
 -10   4  18     1184.45     1186.17    105.89 o 
  -9   4  18      595.91      728.42    106.69 o 
  -8   4  18      442.37      364.32     69.81 o 
  -7   4  18      384.88      333.69     66.49 o 
  -6   4  18      142.88      225.93     63.28 o 
  -5   4  18     4162.82     4767.04    219.62 o 
  -4   4  18       45.65       80.05     50.46 o 
  -3   4  18     2522.38     2702.12    131.03 o 
  -2   4  18     2480.14     2586.31    129.14 o 
  -1   4  18      679.62      754.89     84.49 o 
   0   4  18     1479.02     1449.59    124.11 o 
   1   4  18        8.59        7.24     60.86 o 
   2   4  18     1063.49     1082.57    155.67 o 
   3   4  18      876.89      969.57    105.02 o 
   4   4  18       85.14       62.43     62.17 o 
   5   4  18      922.33      907.09    101.16 o 
   6   4  18      203.87      113.32     79.40 o 
   7   4  18      944.29     1032.18    170.50 o 
   8   4  18        1.99       15.98     83.25 o 
   9   4  18      833.90      884.45    236.38 o 
 -16   5  18      366.17      184.52    128.07 o 
 -15   5  18      132.98       82.88     79.64 o 
 -14   5  18      142.05      195.31    101.67 o 
 -13   5  18     1324.12     1395.06    107.25 o 
 -12   5  18      208.45      153.20     76.62 o 
 -11   5  18      461.10      492.05     81.83 o 
 -10   5  18      330.54      172.08     80.93 o 
  -9   5  18      638.03      752.68     87.49 o 
  -8   5  18      497.67      365.92    161.99 o 
  -7   5  18        1.41        0.00     55.76 o 
  -6   5  18     3672.65     3563.40    185.89 o 
  -5   5  18        6.30        0.00     57.39 o 
  -4   5  18     2321.91     2828.00    167.50 o 
  -3   5  18      941.61     1061.69     98.74 o 
  -2   5  18     1587.63     1640.20    133.86 o 
  -1   5  18     1157.83     1242.44    114.22 o 
   0   5  18       21.62        0.00     57.22 o 
   1   5  18     2589.17     2227.64    151.55 o 
   2   5  18      155.20      175.08     66.72 o 
   3   5  18      935.19      944.42    138.79 o 
   4   5  18      349.13      170.40     72.13 o 
   5   5  18      260.56      252.36     86.72 o 
   6   5  18      684.37      808.16    118.25 o 
   7   5  18       27.28        0.00     73.54 o 
   8   5  18      484.33      564.02    112.27 o 
   9   5  18       73.45        0.00    125.74 o 
 -15   6  18      174.04      147.06     99.16 o 
 -14   6  18      423.34      347.51    123.79 o 
 -13   6  18        0.64       55.45     68.94 o 
 -12   6  18      784.58      827.62    114.51 o 
 -11   6  18       10.37      180.84     69.49 o 
 -10   6  18      355.39      386.09     94.38 o 
  -9   6  18      308.31      373.93     82.52 o 
  -8   6  18        1.79        0.00     61.57 o 
  -7   6  18     3412.59     3611.20    194.39 o 
  -6   6  18      278.50      234.98     75.18 o 
  -5   6  18     1071.77     1053.58    145.88 o 
  -4   6  18       51.47       31.40     56.72 o 
  -3   6  18     1234.91     1134.56    112.74 o 
  -2   6  18     1275.67     1132.76     99.62 o 
  -1   6  18       63.09        0.00     60.78 o 
   0   6  18     1790.69     1575.53    129.52 o 
   1   6  18      133.09        9.71     70.67 o 
   2   6  18      864.26      902.47     98.28 o 
   3   6  18      317.24      403.93     83.17 o 
   4   6  18      232.71      145.79     70.79 o 
   5   6  18      232.05      127.40     76.46 o 
   6   6  18       98.54       40.67     78.12 o 
   7   6  18      435.92      410.31    101.68 o 
   8   6  18      117.76       64.64    122.68 o 
 -15   7  18      301.77      392.89     98.31 o 
 -14   7  18      292.84       96.66    144.78 o 
 -13   7  18      533.80      480.14    107.60 o 
 -12   7  18        4.87       27.74     81.26 o 
 -11   7  18      342.56      514.70     99.92 o 
 -10   7  18      118.99       77.80     67.56 o 
  -9   7  18       29.04        0.00     60.98 o 
  -8   7  18      467.14      571.23     99.94 o 
  -7   7  18      117.09      122.73     62.63 o 
  -6   7  18      634.04      551.86     83.00 o 
  -5   7  18       37.93       92.25     72.51 o 
  -4   7  18       22.64        0.00     58.01 o 
  -3   7  18      215.44      205.67     73.37 o 
  -2   7  18       51.24       60.46     61.71 o 
  -1   7  18      883.15      980.55    174.46 o 
   0   7  18        0.53        0.00     63.24 o 
   1   7  18      656.27      736.48    137.24 o 
   2   7  18       26.48        0.00     58.73 o 
   3   7  18      159.00      205.85     75.97 o 
   4   7  18      115.39      121.19     96.47 o 
   5   7  18      130.74      152.99     86.14 o 
   6   7  18      465.13      246.53     90.89 o 
   7   7  18       87.28       94.74    105.22 o 
 -14   8  18      150.67       40.70    109.64 o 
 -13   8  18       67.83        0.00     81.15 o 
 -12   8  18       87.49       41.39     83.49 o 
 -11   8  18        0.08        0.00     75.91 o 
 -10   8  18      106.06       81.68     66.50 o 
  -9   8  18       28.23        0.00     68.16 o 
  -8   8  18        0.73      139.71     65.90 o 
  -7   8  18      116.14       94.62     66.55 o 
  -6   8  18       20.58       58.31     61.93 o 
  -5   8  18       43.43        8.98     58.51 o 
  -4   8  18      107.83        2.94     57.71 o 
  -3   8  18       26.93        8.89     60.37 o 
  -2   8  18      207.83       79.87     68.68 o 
  -1   8  18       30.98        0.00     72.58 o 
   0   8  18      616.45      836.33    116.30 o 
   1   8  18       29.05       26.02     65.71 o 
   2   8  18       90.52      166.90     70.79 o 
   3   8  18        0.61       11.82     67.09 o 
   4   8  18      121.07      112.74     85.56 o 
   5   8  18      168.64      136.51     89.84 o 
   6   8  18       18.05       35.97    107.17 o 
 -13   9  18      122.69      137.98     92.17 o 
 -12   9  18      121.72      120.60     95.29 o 
 -11   9  18       27.72        0.00     82.37 o 
 -10   9  18      150.09      139.43     85.19 o 
  -9   9  18      249.11      212.74     78.82 o 
  -8   9  18      445.87      535.60     92.43 o 
  -7   9  18       10.18        0.00     64.50 o 
  -6   9  18       21.61       61.87     73.86 o 
  -5   9  18       62.95        0.00     58.99 o 
  -4   9  18        1.47        2.34     57.98 o 
  -3   9  18       92.84       72.77     63.74 o 
  -2   9  18       15.87       18.17     74.77 o 
  -1   9  18       76.59      142.86     84.81 o 
   0   9  18       61.37        0.00     71.06 o 
   1   9  18        1.32        0.00     70.89 o 
   2   9  18       14.79       28.01     74.41 o 
   3   9  18        1.10      111.72     89.45 o 
   4   9  18      136.61       67.17     90.52 o 
   5   9  18        3.52        0.00     89.16 o 
 -12  10  18       40.71        0.00     96.74 o 
 -11  10  18        3.31        0.00     84.86 o 
 -10  10  18       30.01        0.00     86.40 o 
  -9  10  18       12.59        0.00     71.38 o 
  -8  10  18       45.74        0.00     66.50 o 
  -7  10  18        3.19        0.00     65.93 o 
  -6  10  18       43.67       20.00     68.42 o 
  -5  10  18        3.48        0.00     61.11 o 
  -4  10  18        0.50        0.00     65.00 o 
  -3  10  18       92.45       69.04     66.62 o 
  -2  10  18       32.40       44.92     74.08 o 
  -1  10  18       10.04       68.14     77.83 o 
   0  10  18        0.64        0.00     74.82 o 
   1  10  18       29.61       66.07     77.05 o 
   2  10  18        2.99       44.12     76.50 o 
   3  10  18      200.24      112.17     90.63 o 
   4  10  18        0.08       70.82     87.76 o 
 -10  11  18       61.95       90.60     94.96 o 
  -9  11  18       41.87       60.01     95.94 o 
  -8  11  18       17.29      100.58     67.17 o 
  -7  11  18        6.31        5.22     65.94 o 
  -6  11  18       12.71       33.41     72.50 o 
  -5  11  18      234.63      221.36     79.33 o 
  -4  11  18      116.55       67.74     74.71 o 
  -3  11  18       39.53        0.00     69.67 o 
  -2  11  18       53.89       72.29     77.56 o 
  -1  11  18        7.47       67.24     80.22 o 
   0  11  18       13.24        0.00     74.61 o 
   1  11  18        2.23       10.72     72.79 o 
   2  11  18       66.40       59.27     86.76 o 
  -7  12  18        0.31      137.98     91.11 o 
  -6  12  18        0.54       92.68     88.83 o 
  -5  12  18       85.59       48.60     92.35 o 
  -4  12  18       47.37        0.00     68.88 o 
  -3  12  18       22.20       30.03     77.45 o 
  -2  12  18       19.75       15.42     82.87 o 
  -1  12  18        8.97       64.43     82.24 o 
 -17   1  19        0.35      231.23    136.39 o 
 -16   1  19        5.10        0.00    109.80 o 
 -15   1  19       16.78        0.00    117.40 o 
 -14   1  19      169.34       33.72     94.75 o 
 -13   1  19        7.53        0.00     76.85 o 
 -12   1  19       10.55       32.92     77.57 o 
 -11   1  19        0.17       10.03     63.65 o 
 -10   1  19       80.65       78.68     62.30 o 
  -9   1  19       15.45       43.14     54.80 o 
  -8   1  19      150.90      156.92     53.54 o 
  -7   1  19      156.49      109.20     49.24 o 
  -6   1  19      197.10      131.50     62.04 o 
  -5   1  19       27.74       34.38     44.24 o 
  -4   1  19      359.43      275.74     76.87 o 
  -3   1  19      695.79      829.70     76.14 o 
  -2   1  19        2.37        0.00     44.34 o 
  -1   1  19        0.63        2.36     53.24 o 
   0   1  19       61.95       18.75     58.01 o 
   1   1  19      375.68      264.85     60.25 o 
   2   1  19      429.85      373.04     67.24 o 
   3   1  19      636.77      346.62     67.79 o 
   4   1  19       27.97       25.14     57.05 o 
   5   1  19       55.73       11.82     57.95 o 
   6   1  19        8.16       22.63     61.70 o 
   7   1  19       19.00       52.94     79.07 o 
   8   1  19        0.09        0.00     76.79 o 
   9   1  19        0.56       15.27     84.75 o 
 -17   2  19       85.29        0.00    117.13 o 
 -16   2  19       47.48      118.00    116.98 o 
 -15   2  19      369.63      401.56    131.78 o 
 -14   2  19       80.83       95.54     88.48 o 
 -13   2  19      321.72      368.37    125.02 o 
 -12   2  19       66.37       96.84     70.08 o 
 -11   2  19       62.54       60.67     62.63 o 
 -10   2  19       53.02       54.63     59.75 o 
  -9   2  19       83.26       30.76     55.30 o 
  -8   2  19      386.51      230.52     63.91 o 
  -7   2  19      339.17      485.16     69.88 o 
  -6   2  19      237.49       84.22     54.52 o 
  -5   2  19     4880.38     4796.72    164.56 o 
  -4   2  19      940.70     1026.99     81.32 o 
  -3   2  19        7.13        0.00     43.40 o 
  -2   2  19      229.01       94.33     50.03 o 
  -1   2  19      276.79      121.40     62.04 o 
   0   2  19       14.32       85.85     58.64 o 
   1   2  19     1034.12      937.54    120.90 o 
   2   2  19      999.69     1008.59     92.27 o 
   3   2  19      205.74      201.31     64.28 o 
   4   2  19      184.02      226.99     62.94 o 
   5   2  19       64.26       34.82     57.52 o 
   6   2  19      276.61      103.94     81.70 o 
   7   2  19        4.36       49.03     71.11 o 
   8   2  19       36.99       49.52     91.53 o 
   9   2  19        3.08        0.00    115.18 o 
 -16   3  19      138.81      209.13    125.66 o 
 -15   3  19       11.28        0.00    101.77 o 
 -14   3  19       84.71       89.71    135.53 o 
 -13   3  19       42.43        0.34     82.28 o 
 -12   3  19      147.71      188.68     69.59 o 
 -11   3  19      559.87      498.67     83.43 o 
 -10   3  19      182.31      110.21     62.52 o 
  -9   3  19      212.92      172.13     85.88 o 
  -8   3  19      152.64      175.51     61.31 o 
  -7   3  19      763.89      717.97     87.59 o 
  -6   3  19      152.99       60.01     54.37 o 
  -5   3  19       17.79       43.96     47.81 o 
  -4   3  19     3991.73     3935.56    170.09 o 
  -3   3  19     1071.80      999.76     83.10 o 
  -2   3  19      197.20      215.47     55.35 o 
  -1   3  19       27.91       51.66     56.21 o 
   0   3  19      749.27      655.55     98.46 o 
   1   3  19      143.12       80.59     57.77 o 
   2   3  19      100.99      153.49     67.09 o 
   3   3  19      297.67      200.69     68.08 o 
   4   3  19       44.91       26.15     59.95 o 
   5   3  19      394.17      422.77     86.12 o 
   6   3  19       19.45      116.34     83.51 o 
   7   3  19      271.56      303.15     95.22 o 
   8   3  19       16.28        0.00     98.08 o 
 -16   4  19       20.78       35.02    113.11 o 
 -15   4  19      219.30      242.91    123.64 o 
 -14   4  19        1.49        0.00     86.35 o 
 -13   4  19      141.30      249.56     97.73 o 
 -12   4  19      280.16      261.06     81.78 o 
 -11   4  19      177.33       79.81     65.93 o 
 -10   4  19      678.32      913.62     97.84 o 
  -9   4  19       13.58        4.07     53.79 o 
  -8   4  19     1084.01     1030.98     97.25 o 
  -7   4  19        3.70       18.35     51.51 o 
  -6   4  19      655.09      695.97     84.50 o 
  -5   4  19      583.95      492.44     73.61 o 
  -4   4  19      141.39      102.20     51.84 o 
  -3   4  19     1178.70     1377.14    109.79 o 
  -2   4  19        0.07        0.00     52.05 o 
  -1   4  19     1293.39     1401.19    136.01 o 
   0   4  19       89.02      129.86     67.50 o 
   1   4  19      454.32      452.06     89.30 o 
   2   4  19      512.03      562.93    102.69 o 
   3   4  19      273.08      216.56     72.70 o 
   4   4  19      456.42      442.90    108.55 o 
   5   4  19       21.88       47.42     76.03 o 
   6   4  19      466.32      373.65    107.95 o 
   7   4  19       41.32      153.57     92.61 o 
   8   4  19      236.51      155.16    128.69 o 
 -15   5  19       15.71       89.56     99.47 o 
 -14   5  19      705.08      772.42    116.91 o 
 -13   5  19       63.68       72.12     81.35 o 
 -12   5  19      113.14       75.10     72.65 o 
 -11   5  19      391.33      397.59     86.98 o 
 -10   5  19       41.90        0.00     66.09 o 
  -9   5  19     1350.12     1100.07    121.81 o 
  -8   5  19       85.57        0.00     63.51 o 
  -7   5  19      343.51      365.16     82.04 o 
  -6   5  19       16.09        0.00     59.71 o 
  -5   5  19        3.89       41.14     58.98 o 
  -4   5  19     1445.58     1587.60    147.65 o 
  -3   5  19        0.99       72.32     56.88 o 
  -2   5  19     1988.76     1789.11    126.02 o 
  -1   5  19       35.94      119.10     66.53 o 
   0   5  19      685.46      698.19    115.14 o 
   1   5  19      686.04      640.81    101.18 o 
   2   5  19     1299.29     1209.73    113.04 o 
   3   5  19      436.60      343.62     80.01 o 
   4   5  19        0.33        0.00     63.99 o 
   5   5  19      986.32     1141.04    181.77 o 
   6   5  19      151.40      163.84     91.50 o 
   7   5  19      230.13      299.84    100.88 o 
   8   5  19      148.19        0.95    107.94 o 
 -15   6  19      509.31      471.68    125.63 o 
 -14   6  19       89.03      150.08    105.86 o 
 -13   6  19      541.89      490.45    119.98 o 
 -12   6  19      106.33      176.41     95.17 o 
 -11   6  19       70.37      162.09     76.77 o 
 -10   6  19     1456.02     1418.26    131.30 o 
  -9   6  19       50.99       49.40     71.42 o 
  -8   6  19      747.45      775.92    143.63 o
[truncated: 47,102 more chars]
